# Supplementary material for: Di-μ-chlorido-bis­[chlorido(1,4,6-trimethyl-6-nitro-1,4-diazepine)copper(II)]
Source: Acta Crystallogr Sect E Struct Rep Online. 2009 Jan 8;65(Pt 2):m144–5. doi: 10.1107/S1600536808043390 (PMC2968152; doi:10.1107/S1600536808043390)
Supplement: Supplementary file 1 [file e-65-0m144-sup1.cif]

##############################################################################
###                                                                        ###
###        Electronic paper (Acta Crystallographica Section E)             ###
###                                                                        ###
##############################################################################
#                                                                            #
# This CIF contains the data in a paper accepted for publication in Acta     #
# Crystallographica Section E. It conforms to the requirements of Notes      #
# for Authors for Section E, and has been peer reviewed under the auspices   #
# of the IUCr Commission on Journals.                                        #
#                                                                            #
# Full details of the Crystallographic Information File format               #
# are given in the paper "The Crystallographic Information File (CIF):       #
# a New Standard Archive File for Crystallography" by S. R. Hall, F. H.      #
# Allen and I. D. Brown [Acta Cryst. (1991), A47, 655-685].                  #
#                                                                            #
# The current version of the core CIF dictionary is obtainable from          #
# ftp://ftp.iucr.org/pub/cif_core.dic. The current version number is 2.4.    #
#                                                                            #
# Software is freely available for graphical display of the structure(s) in  #
# this CIF.  For information consult the CIF home page http://www.iucr.org/  #
# cif/home.html                                                              #
#                                                                            #
# This file may be used for bona fide research purposes within the           #
# scientific community so long as proper attribution is given to the journal # 
# article from which it was obtained.                                        #
#                                                                            #
##############################################################################
                                             
data_global
_audit_creation_method     'SHELXL97 and manual editing'
_journal_date_recd_electronic     2008-12-03
_journal_date_accepted     2008-12-19
_journal_name_full     'Acta Crystallographica, Section E'
_journal_year     2009
_journal_volume     65
_journal_issue      2
_journal_page_first     m144
_journal_page_last     m145
_journal_paper_category     QM
_journal_coeditor_code     PK2138
_publ_contact_author_name     'Adailton J. Bortoluzzi'
_publ_contact_author_address
;
    Depto. de Qu\'imica - UFSC
    88040 - 900 Florian\'opolis, SC
    Brazil
;
_publ_contact_author_email     adajb@qmc.ufsc.br
_publ_contact_author_fax     '55(48)37216888'
_publ_contact_author_phone     '55(48)37216826'
_publ_section_title
;
Di-\m-chlorido-bis[chlorido(1,4,6-trimethyl-6-nitro-1,4-diazepine)copper(II)]
;
loop_
    _publ_author_name
    _publ_author_address
    'Bortoluzzi, Adailton J.'
;    Depto. de Qu\'imica--UFSC
     88040-900 Florian\'opolis, SC
     Brazil
;
    'Neves, Ademir'
;    Depto. de Qu\'imica--UFSC
     88040-900 Florian\'opolis, SC
     Brazil
;
    'Peralta, Rosely A.'
;    Depto. de Qu\'imica--UFSC
     88040-900 Florian\'opolis, SC
     Brazil
;
    'Camargo, Tiago P.'
;    Depto. de Qu\'imica--UFSC
     88040-900 Florian\'opolis, SC
     Brazil
;
    'Weiss, Vitor C.'
;    Depto. de Qu\'imica--UFSC
     88040-900 Florian\'opolis, SC
     Brazil
;
data_I
_audit_creation_method     SHELXL-97
_chemical_name_systematic
;
Di-\m-chlorido-bis[chlorido(1,4,6-trimethyl-6-nitro-1,4-diazepine)copper(II)]
;
_chemical_name_common     ?
_chemical_formula_moiety     'C16 H34 Cl4 Cu2 N6 O4'
_chemical_formula_sum     'C16 H34 Cl4 Cu2 N6 O4'
_chemical_formula_iupac     '[Cu2 Cl4 (C8 H17 N3 O2)2]'
_chemical_formula_weight     643.37
_chemical_melting_point     ?
_symmetry_cell_setting     Monoclinic
_symmetry_space_group_name_H-M     'P 21/n'
_symmetry_space_group_name_Hall     '-P 2yn'
loop_
    _symmetry_equiv_pos_as_xyz
    'x, y, z'
    '-x+1/2, y+1/2, -z+1/2'
    '-x, -y, -z'
    'x-1/2, -y-1/2, z-1/2'
_cell_length_a     10.5478(2)
_cell_length_b     10.9251(2)
_cell_length_c     11.4430(2)
_cell_angle_alpha     90.00
_cell_angle_beta     102.2970(10)
_cell_angle_gamma     90.00
_cell_volume     1288.39(4)
_cell_formula_units_Z     2
_cell_measurement_reflns_used     6584
_cell_measurement_theta_min     2.61
_cell_measurement_theta_max     29.85
_cell_measurement_temperature     296(2)
_exptl_crystal_description     block
_exptl_crystal_colour     'dark green'
_exptl_crystal_size_max     0.31
_exptl_crystal_size_mid     0.14
_exptl_crystal_size_min     0.09
_exptl_crystal_density_diffrn     1.658
_exptl_crystal_density_meas     ?
_exptl_crystal_density_method     'not measured'
_exptl_crystal_F_000     660
_exptl_absorpt_coefficient_mu     2.099
_exptl_absorpt_correction_type     multi-scan
_exptl_absorpt_process_details     '(SADABS; Bruker, 2006)'
_exptl_absorpt_correction_T_min     0.562
_exptl_absorpt_correction_T_max     0.833
_exptl_special_details
;
Absorption correction: SADABS (Bruker, 2006) was used to scale
the data and to perform the multi-scan semi-empirical absorption correction.
;
_diffrn_ambient_temperature     296(2)
_diffrn_radiation_type     MoK\a
_diffrn_radiation_wavelength     0.71073
_diffrn_radiation_source     'fine-focus sealed tube'
_diffrn_radiation_monochromator     graphite
_diffrn_measurement_device_type
;
Bruker APEXII CCD area-detector
;
_diffrn_measurement_method     '\f and \w'
_diffrn_detector_area_resol_mean     ?
_diffrn_reflns_number     25284
_diffrn_reflns_av_R_equivalents     0.0363
_diffrn_reflns_av_sigmaI/netI     0.0193
_diffrn_reflns_theta_min     2.72
_diffrn_reflns_theta_max     26.00
_diffrn_reflns_theta_full     26.00
_diffrn_measured_fraction_theta_max     0.999
_diffrn_measured_fraction_theta_full     0.999
_diffrn_reflns_limit_h_min     -13
_diffrn_reflns_limit_h_max     12
_diffrn_reflns_limit_k_min     -13
_diffrn_reflns_limit_k_max     13
_diffrn_reflns_limit_l_min     -14
_diffrn_reflns_limit_l_max     14
_diffrn_standards_number     0
_diffrn_standards_interval_count     .
_diffrn_standards_interval_time     .
_diffrn_standards_decay_%     ?
_reflns_number_total     2528
_reflns_number_gt     2080
_reflns_threshold_expression     I>2\s(I)
_refine_ls_structure_factor_coef     Fsqd
_refine_ls_matrix_type     full
_refine_ls_R_factor_all     0.0404
_refine_ls_R_factor_gt     0.0296
_refine_ls_wR_factor_gt     0.0779
_refine_ls_wR_factor_ref     0.0832
_refine_ls_goodness_of_fit_ref     1.067
_refine_ls_restrained_S_all     1.067
_refine_ls_number_reflns     2528
_refine_ls_number_parameters     148
_refine_ls_number_restraints     0
_refine_ls_hydrogen_treatment     constr
_refine_ls_weighting_scheme     calc
_refine_ls_weighting_details
         'calc w=1/[\s^2^(Fo^2^)+(0.0432P)^2^+0.7796P] where P=(Fo^2^+2Fc^2^)/3'
_atom_sites_solution_hydrogens     geom
_atom_sites_solution_primary     direct
_atom_sites_solution_secondary     difmap
_refine_ls_shift/su_max     0.001
_refine_ls_shift/su_mean     0.000
_refine_diff_density_max     0.761
_refine_diff_density_min     -0.368
_refine_ls_extinction_method     none
_refine_ls_extinction_coef     ?
loop_
    _atom_type_symbol
    _atom_type_description
    _atom_type_scat_dispersion_real
    _atom_type_scat_dispersion_imag
    _atom_type_scat_source
    'C' 'C' 0.0033 0.0016
                         'International Tables Vol C Tables 4.2.6.8 and 6.1.1.4'
    'H' 'H' 0.0000 0.0000
                         'International Tables Vol C Tables 4.2.6.8 and 6.1.1.4'
    'N' 'N' 0.0061 0.0033
                         'International Tables Vol C Tables 4.2.6.8 and 6.1.1.4'
    'O' 'O' 0.0106 0.0060
                         'International Tables Vol C Tables 4.2.6.8 and 6.1.1.4'
    'Cl' 'Cl' 0.1484 0.1585
                         'International Tables Vol C Tables 4.2.6.8 and 6.1.1.4'
    'Cu' 'Cu' 0.3201 1.2651
                         'International Tables Vol C Tables 4.2.6.8 and 6.1.1.4'
_computing_data_collection     'APEX2, BIS and COSMO (Bruker, 2006)'
_computing_cell_refinement     'SAINT (Bruker, 2006)'
_computing_data_reduction     'SAINT (Bruker, 2006)'
_computing_structure_solution     'SHELXTL (Sheldrick, 2008)'
_computing_structure_refinement     'SHELXL97 (Sheldrick, 2008)'
_computing_molecular_graphics     'PLATON (Spek, 2003)'
_computing_publication_material     'SHELXL97 (Sheldrick, 2008)'
loop_
    _atom_site_type_symbol
    _atom_site_label
    _atom_site_fract_x
    _atom_site_fract_y
    _atom_site_fract_z
    _atom_site_U_iso_or_equiv
    _atom_site_adp_type
    _atom_site_calc_flag
    _atom_site_refinement_flags
    _atom_site_occupancy
    _atom_site_disorder_assembly
    _atom_site_disorder_group
    Cu Cu1 0.41672(3) 0.13540(3) 1.03616(3) 0.03146(12) Uani d . 1 . .
    Cl Cl1 0.45369(7) 0.11762(7) 1.23819(6) 0.0467(2) Uani d . 1 . .
    Cl Cl2 0.62792(6) 0.10672(6) 1.02889(7) 0.04311(19) Uani d . 1 . .
    N N1 0.4017(2) 0.4025(2) 1.0951(2) 0.0379(5) Uani d . 1 . .
    C C1 0.2738(2) 0.3853(2) 0.9997(2) 0.0328(6) Uani d . 1 . .
    C C2 0.3105(2) 0.3551(2) 0.8818(2) 0.0323(5) Uani d . 1 . .
    H H2A 0.2344 0.3665 0.8182 0.039 Uiso calc R 1 . .
    H H2B 0.3752 0.4138 0.8689 0.039 Uiso calc R 1 . .
    N N3 0.3623(2) 0.22930(18) 0.87072(18) 0.0305(5) Uani d . 1 . .
    C C4 0.2543(3) 0.1488(2) 0.8105(2) 0.0385(6) Uani d . 1 . .
    H H4A 0.2887 0.0705 0.7919 0.046 Uiso calc R 1 . .
    H H4B 0.2099 0.1862 0.7361 0.046 Uiso calc R 1 . .
    C C5 0.1594(3) 0.1294(2) 0.8915(2) 0.0384(6) Uani d . 1 . .
    H H5A 0.0839 0.1809 0.8647 0.046 Uiso calc R 1 . .
    H H5B 0.1307 0.0448 0.8860 0.046 Uiso calc R 1 . .
    N N6 0.2196(2) 0.15908(19) 1.01947(18) 0.0318(5) Uani d . 1 . .
    C C7 0.1930(3) 0.2888(3) 1.0467(2) 0.0392(6) Uani d . 1 . .
    H H7A 0.2071 0.2978 1.1329 0.047 Uiso calc R 1 . .
    H H7B 0.1021 0.3056 1.0139 0.047 Uiso calc R 1 . .
    C C8 0.2051(3) 0.5099(3) 0.9930(3) 0.0437(7) Uani d . 1 . .
    H H8A 0.2607 0.5721 0.9723 0.065 Uiso calc R 1 . .
    H H8B 0.1857 0.5286 1.0693 0.065 Uiso calc R 1 . .
    H H8C 0.1260 0.5068 0.9333 0.065 Uiso calc R 1 . .
    O O2 0.5045(2) 0.38177(18) 1.0687(2) 0.0487(5) Uani d . 1 . .
    O O1 0.3919(3) 0.4391(3) 1.1928(2) 0.0739(8) Uani d . 1 . .
    C C11 0.4596(3) 0.2357(3) 0.7947(3) 0.0458(7) Uani d . 1 . .
    H H11A 0.4905 0.1548 0.7834 0.069 Uiso calc R 1 . .
    H H11B 0.5310 0.2860 0.8330 0.069 Uiso calc R 1 . .
    H H11C 0.4204 0.2703 0.7185 0.069 Uiso calc R 1 . .
    C C12 0.1585(3) 0.0810(3) 1.0982(3) 0.0480(7) Uani d . 1 . .
    H H12A 0.1948 0.1003 1.1803 0.072 Uiso calc R 1 . .
    H H12B 0.1745 -0.0036 1.0837 0.072 Uiso calc R 1 . .
    H H12C 0.0667 0.0957 1.0815 0.072 Uiso calc R 1 . .
loop_
    _atom_site_aniso_label
    _atom_site_aniso_U_11
    _atom_site_aniso_U_22
    _atom_site_aniso_U_33
    _atom_site_aniso_U_12
    _atom_site_aniso_U_13
    _atom_site_aniso_U_23
    Cu1 0.02805(18) 0.03469(19) 0.02830(19) 0.00043(12) -0.00153(12) 0.00140(13)
    Cl1 0.0457(4) 0.0598(5) 0.0286(3) -0.0011(3) -0.0057(3) 0.0030(3)
    Cl2 0.0305(3) 0.0414(4) 0.0548(4) 0.0014(3) 0.0034(3) -0.0005(3)
    N1 0.0431(14) 0.0303(12) 0.0341(13) 0.0022(10) -0.0052(10) -0.0050(10)
    C1 0.0286(13) 0.0343(14) 0.0307(13) 0.0012(10) -0.0043(10) -0.0038(10)
    C2 0.0350(13) 0.0290(13) 0.0291(13) -0.0018(10) -0.0014(10) 0.0010(10)
    N3 0.0340(11) 0.0295(11) 0.0264(10) -0.0021(8) 0.0026(8) -0.0009(9)
    C4 0.0474(16) 0.0340(15) 0.0280(13) -0.0064(11) -0.0059(11) -0.0032(11)
    C5 0.0362(14) 0.0385(15) 0.0339(14) -0.0074(11) -0.0071(11) -0.0005(11)
    N6 0.0291(11) 0.0348(12) 0.0290(11) -0.0026(9) 0.0004(9) 0.0036(9)
    C7 0.0367(14) 0.0420(16) 0.0389(15) 0.0005(11) 0.0080(12) -0.0009(12)
    C8 0.0431(16) 0.0391(15) 0.0450(16) 0.0096(12) 0.0008(13) -0.0041(13)
    O2 0.0340(11) 0.0482(12) 0.0561(13) -0.0006(8) -0.0078(9) -0.0021(10)
    O1 0.0730(17) 0.095(2) 0.0429(13) 0.0211(14) -0.0124(11) -0.0325(13)
    C11 0.0544(18) 0.0485(17) 0.0381(15) 0.0034(14) 0.0176(13) 0.0033(13)
    C12 0.0418(16) 0.0530(18) 0.0499(18) -0.0078(13) 0.0114(13) 0.0137(15)
loop_
    _geom_bond_atom_site_label_1
    _geom_bond_atom_site_label_2
    _geom_bond_site_symmetry_2
    _geom_bond_distance
    _geom_bond_publ_flag
    Cu1 N6 . 2.064(2) ?
    Cu1 N3 . 2.122(2) ?
    Cu1 Cl2 . 2.2686(7) ?
    Cu1 Cl1 . 2.2694(7) ?
    Cu1 Cl2 3_657 2.7611(8) ?
    Cu1 O2 . 2.845(2) ?
    Cl2 Cu1 3_657 2.7611(8) ?
    N1 O2 . 1.207(3) ?
    N1 O1 . 1.212(3) ?
    N1 C1 . 1.556(3) ?
    C1 C2 . 1.517(4) ?
    C1 C7 . 1.524(4) ?
    C1 C8 . 1.536(4) ?
    C2 N3 . 1.495(3) ?
    C2 H2A . 0.9700 ?
    C2 H2B . 0.9700 ?
    N3 C11 . 1.482(3) ?
    N3 C4 . 1.487(3) ?
    C4 C5 . 1.517(4) ?
    C4 H4A . 0.9700 ?
    C4 H4B . 0.9700 ?
    C5 N6 . 1.502(3) ?
    C5 H5A . 0.9700 ?
    C5 H5B . 0.9700 ?
    N6 C12 . 1.484(3) ?
    N6 C7 . 1.491(3) ?
    C7 H7A . 0.9700 ?
    C7 H7B . 0.9700 ?
    C8 H8A . 0.9600 ?
    C8 H8B . 0.9600 ?
    C8 H8C . 0.9600 ?
    C11 H11A . 0.9600 ?
    C11 H11B . 0.9600 ?
    C11 H11C . 0.9600 ?
    C12 H12A . 0.9600 ?
    C12 H12B . 0.9600 ?
    C12 H12C . 0.9600 ?
loop_
    _geom_angle_atom_site_label_1
    _geom_angle_atom_site_label_2
    _geom_angle_atom_site_label_3
    _geom_angle_site_symmetry_1
    _geom_angle_site_symmetry_3
    _geom_angle
    _geom_angle_publ_flag
    N6 Cu1 N3 . . 77.35(8) ?
    N6 Cu1 Cl2 . . 172.72(6) ?
    N3 Cu1 Cl2 . . 96.62(6) ?
    N6 Cu1 Cl1 . . 93.22(6) ?
    N3 Cu1 Cl1 . . 154.87(6) ?
    Cl2 Cu1 Cl1 . . 93.93(3) ?
    N6 Cu1 Cl2 . 3_657 89.11(6) ?
    N3 Cu1 Cl2 . 3_657 102.97(6) ?
    Cl2 Cu1 Cl2 . 3_657 88.29(2) ?
    Cl1 Cu1 Cl2 . 3_657 100.08(3) ?
    N6 Cu1 O2 . . 100.77(7) ?
    N3 Cu1 O2 . . 71.22(7) ?
    Cl2 Cu1 O2 . . 80.84(5) ?
    Cl1 Cu1 O2 . . 88.12(5) ?
    Cl2 Cu1 O2 3_657 . 166.84(5) ?
    Cu1 Cl2 Cu1 . 3_657 91.71(2) ?
    O2 N1 O1 . . 123.4(2) ?
    O2 N1 C1 . . 119.5(2) ?
    O1 N1 C1 . . 117.1(2) ?
    C2 C1 C7 . . 115.6(2) ?
    C2 C1 C8 . . 110.8(2) ?
    C7 C1 C8 . . 109.7(2) ?
    C2 C1 N1 . . 107.6(2) ?
    C7 C1 N1 . . 107.6(2) ?
    C8 C1 N1 . . 104.9(2) ?
    N3 C2 C1 . . 116.3(2) ?
    N3 C2 H2A . . 108.2 ?
    C1 C2 H2A . . 108.2 ?
    N3 C2 H2B . . 108.2 ?
    C1 C2 H2B . . 108.2 ?
    H2A C2 H2B . . 107.4 ?
    C11 N3 C4 . . 108.3(2) ?
    C11 N3 C2 . . 108.6(2) ?
    C4 N3 C2 . . 109.0(2) ?
    C11 N3 Cu1 . . 117.18(17) ?
    C4 N3 Cu1 . . 99.36(15) ?
    C2 N3 Cu1 . . 113.78(15) ?
    N3 C4 C5 . . 109.8(2) ?
    N3 C4 H4A . . 109.7 ?
    C5 C4 H4A . . 109.7 ?
    N3 C4 H4B . . 109.7 ?
    C5 C4 H4B . . 109.7 ?
    H4A C4 H4B . . 108.2 ?
    N6 C5 C4 . . 111.6(2) ?
    N6 C5 H5A . . 109.3 ?
    C4 C5 H5A . . 109.3 ?
    N6 C5 H5B . . 109.3 ?
    C4 C5 H5B . . 109.3 ?
    H5A C5 H5B . . 108.0 ?
    C12 N6 C7 . . 107.1(2) ?
    C12 N6 C5 . . 108.6(2) ?
    C7 N6 C5 . . 110.5(2) ?
    C12 N6 Cu1 . . 115.53(16) ?
    C7 N6 Cu1 . . 109.30(15) ?
    C5 N6 Cu1 . . 105.75(16) ?
    N6 C7 C1 . . 116.1(2) ?
    N6 C7 H7A . . 108.3 ?
    C1 C7 H7A . . 108.3 ?
    N6 C7 H7B . . 108.3 ?
    C1 C7 H7B . . 108.3 ?
    H7A C7 H7B . . 107.4 ?
    C1 C8 H8A . . 109.5 ?
    C1 C8 H8B . . 109.5 ?
    H8A C8 H8B . . 109.5 ?
    C1 C8 H8C . . 109.5 ?
    H8A C8 H8C . . 109.5 ?
    H8B C8 H8C . . 109.5 ?
    N1 O2 Cu1 . . 85.76(15) ?
    N3 C11 H11A . . 109.5 ?
    N3 C11 H11B . . 109.5 ?
    H11A C11 H11B . . 109.5 ?
    N3 C11 H11C . . 109.5 ?
    H11A C11 H11C . . 109.5 ?
    H11B C11 H11C . . 109.5 ?
    N6 C12 H12A . . 109.5 ?
    N6 C12 H12B . . 109.5 ?
    H12A C12 H12B . . 109.5 ?
    N6 C12 H12C . . 109.5 ?
    H12A C12 H12C . . 109.5 ?
    H12B C12 H12C . . 109.5 ?
