# Supplementary material for: Di-μ-chlorido-bis­[chlorido(1,4,6-trimethyl-6-nitro-1,4-diazepine)copper(II)]
Source: Acta Crystallogr Sect E Struct Rep Online. 2009 Jan 8;65(Pt 2):m144–5. doi: 10.1107/S1600536808043390 (PMC2968152; doi:10.1107/S1600536808043390)
Supplement: Supplementary file 2 [file e-65-0m144-Isup2.hkl]

#
# h,k,l, Fc-squared, Fo-squared, sigma(Fo-squared) and status flag
#
data_I
_shelx_title 
;
Dichloro-bis(\m-chloro)-bis(6-nitro-1,4,7-trimethyl-1,4-diazepine)-
di-copper(II)
;
_shelx_refln_list_code          4
_shelx_F_calc_maximum      221.21
_exptl_crystal_F_000       660.00
_reflns_d_resolution_high  0.8106
 
loop_
 _symmetry_equiv_pos_as_xyz
 'x, y, z'
 '-x+1/2, y+1/2, -z+1/2'
 '-x, -y, -z'
 'x-1/2, -y-1/2, z-1/2'
 
_cell_length_a    10.5478
_cell_length_b    10.9251
_cell_length_c    11.4430
_cell_angle_alpha  90.000
_cell_angle_beta  102.297
_cell_angle_gamma  90.000
 
_shelx_F_squared_multiplier     1.000
 
loop_
 _refln_index_h
 _refln_index_k
 _refln_index_l
 _refln_F_squared_calc
 _refln_F_squared_meas
 _refln_F_squared_sigma
 _refln_observed_status
   2   0   0      538.09      501.03     26.92 o
   4   0   0     4049.01     3914.09     99.62 o
   6   0   0     3496.36     3360.06    105.08 o
   8   0   0       42.08        6.40     21.76 o
  10   0   0       88.08       74.42     10.12 o
  12   0   0       15.01       16.76      8.65 o
   1   1   0     3898.66     3839.67     67.95 o
   2   1   0     5546.17     6038.65     35.79 o
   3   1   0      370.20      393.72      5.25 o
   4   1   0    13155.54    13090.86    146.37 o
   5   1   0     3150.25     3211.43     50.29 o
   6   1   0      613.00      519.41     11.64 o
   7   1   0     1030.53     1023.14     16.37 o
   8   1   0      636.29      609.70     23.40 o
   9   1   0       76.43       60.81      8.33 o
  10   1   0      657.60      632.99     21.04 o
  11   1   0       19.90       16.96      5.07 o
  12   1   0        0.32        3.19      5.94 o
   0   2   0      139.08      147.78      5.03 o
   1   2   0     1858.09     1635.66      9.03 o
   2   2   0       43.54       37.54      1.91 o
   3   2   0     4951.60     4690.19     25.85 o
   4   2   0      299.43      255.37      3.73 o
   5   2   0     9458.25     9557.47     72.96 o
   6   2   0        6.76        5.66      2.71 o
   7   2   0      356.63      385.28     11.38 o
   8   2   0       71.91       61.64      6.40 o
   9   2   0      993.89     1072.08     25.03 o
  10   2   0        6.02        7.19      4.61 o
  11   2   0      912.42      937.70     21.38 o
  12   2   0        7.96        2.26      6.44 o
   1   3   0     8661.02     8374.28     40.53 o
   2   3   0      732.18      589.62      5.60 o
   3   3   0      367.12      401.82      5.03 o
   4   3   0     4432.93     4282.37     25.81 o
   5   3   0     8228.11     8406.90     52.19 o
   6   3   0     2515.51     2630.41     20.83 o
   7   3   0      706.34      702.01      9.39 o
   8   3   0     1824.44     1820.88     19.94 o
   9   3   0      141.42      133.64      6.63 o
  10   3   0      697.83      672.91     12.66 o
  11   3   0       64.53       46.61      6.76 o
  12   3   0       35.70       41.27      7.69 o
   0   4   0    48932.23    49282.30    356.29 o
   1   4   0     1354.41     1325.99      9.88 o
   2   4   0     2894.82     2745.93     19.20 o
   3   4   0     2200.62     2095.04     15.31 o
   4   4   0      829.26      636.96      7.64 o
   5   4   0       34.39       35.44      2.96 o
   6   4   0     3202.08     3209.37     25.06 o
   7   4   0     1349.83     1322.54     18.11 o
   8   4   0        6.40        7.42      3.82 o
   9   4   0        5.23        1.28      4.61 o
  10   4   0       20.36       18.64      5.63 o
  11   4   0        1.49        5.91      6.64 o
  12   4   0      168.25      164.60     10.97 o
   1   5   0      803.35      722.07      7.83 o
   2   5   0     1090.57      933.36     10.14 o
   3   5   0      414.68      459.19      7.18 o
   4   5   0     2883.84     2799.70     20.91 o
   5   5   0     2452.08     2416.04     19.09 o
   6   5   0      414.31      431.39      9.75 o
   7   5   0      131.80      120.08      5.03 o
   8   5   0      654.48      661.62     12.64 o
   9   5   0       29.84       26.99      5.94 o
  10   5   0      948.31      979.95     24.95 o
  11   5   0       90.81       74.42     11.16 o
   0   6   0      243.23      247.80     10.25 o
   1   6   0      363.38      367.36      7.21 o
   2   6   0      553.39      640.67      9.03 o
   3   6   0     3538.24     3489.13     26.38 o
   4   6   0      781.63      841.54     11.11 o
   5   6   0     3001.30     3005.64     24.24 o
   6   6   0      472.87      454.91      8.78 o
   7   6   0       29.64       19.67      4.41 o
   8   6   0      473.81      457.69     12.83 o
   9   6   0     1001.89      984.45     18.16 o
  10   6   0      128.19       96.07      8.95 o
  11   6   0      275.13      245.35     14.00 o
   1   7   0     2449.68     2457.80     22.92 o
   2   7   0      144.63      159.89      8.70 o
   3   7   0      160.41      177.30      6.87 o
   4   7   0     1096.12     1009.81     13.54 o
   5   7   0     2776.43     2856.09     27.23 o
   6   7   0     1163.02     1166.10     16.68 o
   7   7   0     1037.80     1039.20     17.00 o
   8   7   0      132.70      120.44      7.82 o
   9   7   0       13.12        0.00      7.18 o
  10   7   0       79.41       67.62      9.16 o
   0   8   0     9794.21    10090.20     86.19 o
   1   8   0     1401.07     1461.06     17.70 o
   2   8   0     1000.56      977.11     15.53 o
   3   8   0      250.05      261.16      8.81 o
   4   8   0      164.66      171.37      7.48 o
   5   8   0       38.21       17.93      5.33 o
   6   8   0      558.68      556.88     14.89 o
   7   8   0      812.06      788.85     17.03 o
   8   8   0       42.36       29.47      7.36 o
   9   8   0       90.64       80.06      8.60 o
  10   8   0        2.39        1.34      9.29 o
   1   9   0     1173.28     1131.39     15.94 o
   2   9   0     2098.63     2152.18     26.88 o
   3   9   0      350.67      322.38     11.71 o
   4   9   0      658.04      675.30     14.59 o
   5   9   0      120.01      130.30      8.07 o
   6   9   0       68.97       50.31      7.73 o
   7   9   0        6.41        8.87      7.40 o
   8   9   0      256.96      307.05     18.77 o
   9   9   0        1.52        0.00      8.08 o
   0  10   0        7.29        0.00      7.17 o
   1  10   0      124.19      123.44      9.28 o
   2  10   0        2.22        0.00      6.06 o
   3  10   0     1533.90     1559.51     28.41 o
   4  10   0       33.68       40.67      7.98 o
   5  10   0      331.61      375.18     20.41 o
   6  10   0      270.42      314.00     15.57 o
   7  10   0        1.06        0.00      8.48 o
   8  10   0      138.87      152.29     13.75 o
   1  11   0      704.34      704.63     19.10 o
   2  11   0       35.57       22.45      7.88 o
   3  11   0       27.81       22.68      8.87 o
   4  11   0       53.63       41.83      9.12 o
   5  11   0      519.14      501.08     20.74 o
   6  11   0      262.28      268.41     17.79 o
   7  11   0      317.49      329.55     19.55 o
   0  12   0      559.42      576.92     30.69 o
   1  12   0      432.31      460.41     19.59 o
   2  12   0      181.08      182.21     14.00 o
   3  12   0      432.71      473.72     21.01 o
   4  12   0       28.06       19.78     11.45 o
   5  12   0        0.33        0.00     10.70 o
   1  13   0       11.54        7.65     10.15 o
   2  13   0      308.64      344.56     19.83 o
   3  13   0       11.27       10.65     12.16 o
 -11   0   1      240.41      203.31     12.95 o
  -9   0   1     1457.16     1395.64     23.20 o
  -7   0   1      430.70      379.46     15.14 o
  -5   0   1    22531.39    22005.95    180.27 o
  -3   0   1     3135.18     2955.53     25.43 o
   1   0   1    27829.13    31055.12    468.96 o
   3   0   1     9758.26    10521.57    172.93 o
   5   0   1     4752.06     4731.36     93.69 o
   7   0   1       54.89       46.56     12.80 o
   9   0   1       52.61       61.92     19.72 o
  11   0   1      141.43      126.73     30.64 o
 -12   1   1       64.46       57.77      8.51 o
 -11   1   1      163.72      158.18     10.94 o
 -10   1   1        1.69        0.00      4.51 o
  -9   1   1     2010.67     2097.45     24.70 o
  -8   1   1      125.81      142.94      5.80 o
  -7   1   1      427.96      364.04     11.06 o
  -6   1   1     4937.44     4783.98     33.96 o
  -5   1   1      248.99      229.12      8.16 o
  -4   1   1    11120.08    11153.78     61.38 o
  -3   1   1     4557.82     4043.39     23.98 o
  -2   1   1      948.09      892.52      5.59 o
  -1   1   1    29020.42    27425.21    298.28 o
   1   1   1     8092.43     7602.22     51.49 o
   2   1   1      614.27      598.14      7.59 o
   3   1   1      161.78      105.77      3.71 o
   4   1   1     2330.62     2454.63     55.04 o
   5   1   1     4070.16     4256.48     69.31 o
   6   1   1        6.09       12.82      8.74 o
   7   1   1        0.71        0.00      7.57 o
   8   1   1       82.31       50.98     12.15 o
   9   1   1     1369.03     1525.73     36.13 o
  10   1   1      186.21      167.29     10.10 o
  11   1   1      205.21      200.25     14.65 o
  12   1   1       30.98       20.01      8.23 o
 -12   2   1        0.14        5.90      7.10 o
 -11   2   1        2.58        0.00      5.91 o
 -10   2   1     2971.41     3093.34     33.76 o
  -9   2   1        0.36        0.79      4.72 o
  -8   2   1     3316.31     3481.93     31.08 o
  -7   2   1        0.16        0.00      2.54 o
  -6   2   1      229.14      185.56      4.30 o
  -5   2   1        4.31        8.27      2.09 o
  -4   2   1    10102.63    10042.53     56.81 o
  -3   2   1      705.14      730.32      6.29 o
  -2   2   1      350.18      330.95      3.89 o
  -1   2   1     2128.85     1912.01     11.16 o
   0   2   1     1162.19     1162.89      7.81 o
   1   2   1      661.17      739.90      5.58 o
   2   2   1     4022.04     4367.10     25.16 o
   3   2   1     1030.78     1031.10      9.26 o
   4   2   1     9503.81     9704.50     78.03 o
   5   2   1        0.39        0.00      2.22 o
   6   2   1     1231.30     1156.62     27.26 o
   7   2   1        5.19       12.33      4.13 o
   8   2   1       15.95       14.46      5.09 o
   9   2   1      207.43      191.38     10.94 o
  10   2   1     1254.08     1300.92     22.72 o
  11   2   1        7.32        0.00      7.33 o
  12   2   1      196.25      173.44     13.20 o
 -12   3   1       59.06       37.86      8.40 o
 -11   3   1      603.38      577.98     16.98 o
 -10   3   1      212.59      197.71      8.53 o
  -9   3   1     1510.17     1502.90     18.98 o
  -8   3   1       75.63       64.27      4.54 o
  -7   3   1      139.52      140.79      5.29 o
  -6   3   1     5959.79     5972.94     39.43 o
  -5   3   1      454.49      405.40      8.06 o
  -4   3   1     5453.90     5376.65     32.20 o
  -3   3   1     2101.34     2073.21     13.94 o
  -2   3   1      809.58      796.60      7.12 o
  -1   3   1    16929.33    17514.14     79.62 o
   0   3   1    13205.53    13638.27     67.02 o
   1   3   1     6717.92     6730.08     36.00 o
   2   3   1     2819.30     2692.19     17.53 o
   3   3   1      142.68      132.10      3.14 o
   4   3   1      827.96      878.08      8.36 o
   5   3   1     3867.16     3762.06     28.27 o
   6   3   1     1396.92     1378.83     15.94 o
   7   3   1       21.06       18.13      3.50 o
   8   3   1       78.84       88.48      7.64 o
   9   3   1      932.89      958.95     21.45 o
  10   3   1       16.44        2.35      5.85 o
  11   3   1       99.96       87.67     11.10 o
  12   3   1      115.16       94.31     10.70 o
 -12   4   1       11.20       11.75      8.33 o
 -11   4   1      398.90      360.24     14.36 o
 -10   4   1       70.27       58.71      7.27 o
  -9   4   1      412.34      402.66      9.82 o
  -8   4   1       60.54       60.50      4.97 o
  -7   4   1     2120.64     2124.40     19.23 o
  -6   4   1      875.72      902.85     10.71 o
  -5   4   1     6719.12     6452.97     41.98 o
  -4   4   1        6.37        8.07      2.38 o
  -3   4   1     7243.21     7636.86     41.48 o
  -2   4   1     5850.31     6140.48     34.35 o
  -1   4   1    12711.27    13123.31     67.45 o
   0   4   1       56.63       68.29      2.75 o
   1   4   1    16123.25    16462.87     85.69 o
   2   4   1     3490.68     3681.50     22.75 o
   3   4   1     2442.71     2354.96     16.28 o
   4   4   1      641.62      633.45      7.24 o
   5   4   1      215.89      213.47      6.10 o
   6   4   1       91.36      114.35      4.81 o
   7   4   1      477.05      458.24      8.44 o
   8   4   1       36.33       24.80      4.01 o
   9   4   1      386.79      388.41      9.93 o
  10   4   1      135.69      108.87      6.88 o
  11   4   1      234.75      208.47     10.45 o
 -11   5   1      208.92      206.53     12.54 o
 -10   5   1        5.52        2.73      6.19 o
  -9   5   1     1986.97     2078.26     26.26 o
  -8   5   1      297.13      261.83      9.12 o
  -7   5   1      406.93      376.71      8.44 o
  -6   5   1     1058.55     1050.21     13.45 o
  -5   5   1     1430.52     1428.00     14.45 o
  -4   5   1     5956.05     5784.37     36.70 o
  -3   5   1     1689.77     1482.73     13.26 o
  -2   5   1      146.65      135.52      4.51 o
  -1   5   1     8556.32     8866.10     51.08 o
   0   5   1     3462.42     3149.30     21.42 o
   1   5   1       74.59      111.77      3.96 o
   2   5   1       23.70       22.35      3.03 o
   3   5   1      228.92      198.00      4.85 o
   4   5   1      490.47      466.69      7.40 o
   5   5   1     2111.50     2084.00     17.35 o
   6   5   1      151.48      144.08      5.26 o
   7   5   1      208.73      222.00      7.28 o
   8   5   1       34.75       30.06      4.87 o
   9   5   1      563.12      545.99     15.06 o
  10   5   1        0.83        0.00      6.56 o
  11   5   1       47.58       49.03      8.56 o
 -11   6   1      237.42      227.39     11.37 o
 -10   6   1     1103.04     1164.43     26.63 o
  -9   6   1      299.95      278.06     17.01 o
  -8   6   1     1550.95     1590.19     19.17 o
  -7   6   1      176.09      161.42      7.26 o
  -6   6   1        0.74        0.00      3.56 o
  -5   6   1       40.99       36.60      4.16 o
  -4   6   1     2797.25     2839.97     22.50 o
  -3   6   1      244.69      257.58      6.93 o
  -2   6   1      994.25      797.74     10.34 o
  -1   6   1        0.93        0.00      2.54 o
   0   6   1     2868.54     2874.67     21.61 o
   1   6   1      465.42      535.55     10.52 o
   2   6   1      267.86      363.97      7.34 o
   3   6   1      653.33      675.97      8.94 o
   4   6   1     5137.54     5207.75     34.64 o
   5   6   1      153.97      153.89      8.36 o
   6   6   1      632.07      646.03     10.66 o
   7   6   1      236.48      232.51      7.61 o
   8   6   1      132.62      127.69      7.97 o
   9   6   1      279.78      256.81     10.95 o
  10   6   1      570.58      566.24     14.58 o
  11   6   1      282.97      242.11     13.96 o
 -11   7   1      122.42      104.51     11.24 o
 -10   7   1      179.77      176.17     12.90 o
  -9   7   1      381.64      410.20     13.16 o
  -8   7   1      307.91      307.01     11.18 o
  -7   7   1        3.69        2.08      4.96 o
  -6   7   1     2212.61     2341.81     24.27 o
  -5   7   1      380.43      375.16     11.17 o
  -4   7   1     1379.54     1268.86     16.72 o
  -3   7   1      280.45      287.50      8.61 o
  -2   7   1      211.14      230.63      7.03 o
  -1   7   1      692.75      661.50     11.18 o
   0   7   1     2640.78     2553.70     23.58 o
   1   7   1      395.05      423.58      9.12 o
   2   7   1     3145.05     3153.21     24.92 o
   3   7   1       19.70       21.74      3.97 o
   4   7   1       41.02       26.65      4.03 o
   5   7   1      393.53      382.34      9.91 o
   6   7   1     1818.00     1837.08     23.42 o
   7   7   1       52.23       41.04      6.26 o
   8   7   1      135.78      144.19      9.64 o
   9   7   1      171.13      153.47     10.63 o
  10   7   1       24.05       21.56      7.92 o
 -10   8   1       16.55       20.95      9.70 o
  -9   8   1      159.44      163.27     12.45 o
  -8   8   1      166.50      164.47     10.04 o
  -7   8   1      312.54      323.60     12.38 o
  -6   8   1      486.51      492.05     13.62 o
  -5   8   1     2263.10     2241.95     28.07 o
  -4   8   1      494.57      507.69     11.74 o
  -3   8   1      398.60      377.54     12.95 o
  -2   8   1      976.01      912.23     12.93 o
  -1   8   1     3703.06     3690.11     32.00 o
   0   8   1       20.86       13.85      4.66 o
   1   8   1     2438.88     2420.25     23.27 o
   2   8   1      788.50      760.85     12.42 o
   3   8   1      118.78      116.69      6.62 o
   4   8   1     1298.11     1334.52     16.76 o
   5   8   1       51.54       54.80      5.53 o
   6   8   1      459.59      448.83     13.06 o
   7   8   1      108.14      108.73     11.96 o
   8   8   1       26.56       32.18      7.11 o
   9   8   1       14.01       13.64      8.52 o
  -9   9   1      343.97      361.82     16.15 o
  -8   9   1       33.28       13.17      8.63 o
  -7   9   1      293.80      343.42     14.92 o
  -6   9   1      180.54      216.36     11.65 o
  -5   9   1       94.39      115.24      8.34 o
  -4   9   1     1827.19     1829.16     23.34 o
  -3   9   1     1371.89     1326.81     20.57 o
  -2   9   1      111.36      117.13      7.59 o
  -1   9   1     1114.10     1121.35     19.20 o
   0   9   1       67.74       63.16      6.55 o
   1   9   1      261.45      269.03      8.98 o
   2   9   1      177.57      159.89      8.00 o
   3   9   1      896.98      885.97     15.96 o
   4   9   1      534.18      529.95     13.35 o
   5   9   1      327.12      318.77     11.62 o
   6   9   1      138.16      118.27      9.27 o
   7   9   1       94.25       96.28     10.65 o
   8   9   1      100.73       94.58      9.55 o
   9   9   1       96.02       98.67     11.74 o
  -8  10   1      287.12      270.93     21.46 o
  -7  10   1      152.66      154.59     12.83 o
  -6  10   1       63.80       67.22     10.74 o
  -5  10   1        8.54        4.66      7.15 o
  -4  10   1      533.65      642.08     18.54 o
  -3  10   1        0.13        0.72      6.75 o
  -2  10   1      918.60      960.14     22.75 o
  -1  10   1      171.53      159.51     10.95 o
   0  10   1       63.45       45.24      6.78 o
   1  10   1        3.36        0.00      5.72 o
   2  10   1      107.50      117.91      9.49 o
   3  10   1       64.15       69.45      9.06 o
   4  10   1      442.08      440.35     15.69 o
   5  10   1       48.46       40.63      9.59 o
   6  10   1      170.54      154.22     16.73 o
   7  10   1      551.73      592.61     20.40 o
   8  10   1       28.99       30.86     11.08 o
  -7  11   1        7.95       14.41     11.11 o
  -6  11   1      540.65      552.14     22.19 o
  -5  11   1       94.71       75.46      9.97 o
  -4  11   1      194.06      180.70     12.44 o
  -3  11   1        0.17        2.46      7.89 o
  -2  11   1       15.19       13.69      8.19 o
  -1  11   1       23.48       14.10      7.63 o
   0  11   1      712.76      724.77     20.82 o
   1  11   1      524.60      478.68     21.15 o
   2  11   1      481.85      494.16     18.50 o
   3  11   1       34.96       17.66     11.98 o
   4  11   1       60.37       50.22      9.21 o
   5  11   1       23.82        6.43      9.62 o
   6  11   1      440.56      478.96     23.23 o
   7  11   1       11.14       23.08     11.94 o
  -5  12   1      239.85      265.03     17.43 o
  -4  12   1      124.31      104.10     12.17 o
  -3  12   1       45.28       39.73     10.19 o
  -2  12   1      651.84      672.21     22.88 o
  -1  12   1      214.37      196.00     14.26 o
   0  12   1       27.83       34.29      9.12 o
   1  12   1      315.35      314.93     17.83 o
   2  12   1      678.65      744.07     25.85 o
   3  12   1       29.64       11.15      9.75 o
   4  12   1      191.88      179.49     15.01 o
   5  12   1        6.22       24.16     11.69 o
  -3  13   1      337.16      358.03     23.47 o
  -2  13   1       13.34        6.18     10.26 o
  -1  13   1      383.13      416.94     22.41 o
   0  13   1        3.65       12.08     10.28 o
   1  13   1      156.25      158.87     15.17 o
   2  13   1       25.44       21.06     12.89 o
   3  13   1      186.83      204.51     18.94 o
 -12   0   2      178.44      152.76     14.82 o
 -10   0   2     3325.64     3446.51     80.99 o
  -8   0   2     1422.02     1434.64     24.48 o
  -6   0   2     1085.96     1026.46     14.20 o
  -4   0   2    23482.54    23156.46    178.18 o
  -2   0   2     4124.51     3900.41     42.69 o
   0   0   2    24422.67    24671.07    500.28 o
   2   0   2     1529.18     2090.20     20.70 o
   4   0   2       77.98       98.03      8.52 o
   6   0   2     1767.92     1691.99     36.99 o
   8   0   2      333.71      336.61     20.55 o
  10   0   2      220.15      203.83     31.16 o
  12   0   2      289.43      344.43     62.06 o
 -12   1   2       68.52       56.39      8.71 o
 -11   1   2      469.74      473.46     14.78 o
 -10   1   2      348.22      291.07     15.93 o
  -9   1   2      847.86      890.42     15.37 o
  -8   1   2     2135.80     2130.80     20.42 o
  -7   1   2      496.01      487.75      7.56 o
  -6   1   2     1441.58     1521.97     13.75 o
  -5   1   2     9125.93     9094.54     58.24 o
  -4   1   2      319.14      314.89      8.07 o
  -3   1   2     3633.07     3475.39     20.34 o
  -2   1   2      235.08      218.84      3.10 o
  -1   1   2     1622.21     1472.70     10.47 o
   0   1   2     1154.72     1059.12      6.54 o
   1   1   2      779.21      729.45      4.96 o
   2   1   2     3477.42     3819.65     20.88 o
   3   1   2     3738.63     3953.09     29.18 o
   4   1   2     1628.16     1557.72     21.61 o
   5   1   2     2587.14     2666.40     33.38 o
   6   1   2      198.51      170.22     11.46 o
   7   1   2       32.65       14.34      5.71 o
   8   1   2     1276.58     1273.98     24.61 o
   9   1   2        3.03       13.68      9.43 o
  10   1   2     2071.59     2205.01     55.22 o
  11   1   2      113.47      108.39     21.52 o
  12   1   2       13.87        4.90     11.05 o
 -12   2   2       38.13       44.60      8.65 o
 -11   2   2      140.34      122.28      9.36 o
 -10   2   2       97.28       87.43      8.05 o
  -9   2   2     4327.60     4533.55     39.48 o
  -8   2   2       65.53       47.43      4.56 o
  -7   2   2     2304.06     2267.60     18.48 o
  -6   2   2      139.42      161.01      4.88 o
  -5   2   2       74.55       69.00      3.55 o
  -4   2   2      137.12      184.48      4.69 o
  -3   2   2       28.17       11.93      1.67 o
  -2   2   2     1071.06     1194.40      8.41 o
  -1   2   2       81.20       63.23      2.22 o
   0   2   2      286.36      223.87      3.47 o
   1   2   2      978.51     1102.73      8.95 o
   2   2   2      605.52      717.55      6.84 o
   3   2   2     3458.03     3468.87     22.33 o
   4   2   2       16.51       18.73      3.41 o
   5   2   2     1337.16     1267.21     18.78 o
   6   2   2       67.47       54.18      4.82 o
   7   2   2       31.68       25.89      4.60 o
   8   2   2       52.84       43.48      5.45 o
   9   2   2     1852.56     1945.78     33.11 o
  10   2   2        0.00        0.00      5.92 o
  11   2   2      409.66      394.43     20.11 o
  12   2   2       11.40        7.99      8.91 o
 -12   3   2       26.45        7.55      8.41 o
 -11   3   2      557.10      508.94     16.39 o
 -10   3   2      654.19      683.09     13.97 o
  -9   3   2      434.90      414.23     12.48 o
  -8   3   2      518.02      501.95      8.83 o
  -7   3   2       66.82       61.54      4.07 o
  -6   3   2       46.76       60.04      3.70 o
  -5   3   2     9242.85     9045.81     60.09 o
  -4   3   2      889.72     1025.54     10.27 o
  -3   3   2     1994.98     1853.63     13.89 o
  -2   3   2     1328.84     1139.43      9.19 o
  -1   3   2      545.25      484.21      5.55 o
   0   3   2     9639.98    10080.97     48.83 o
   1   3   2      442.43      406.97      6.04 o
   2   3   2     4033.15     4642.42     28.31 o
   3   3   2       37.35       42.60      2.94 o
   4   3   2     1831.21     1905.21     14.59 o
   5   3   2     2268.71     2358.22     19.02 o
   6   3   2      862.55      907.19     16.84 o
   7   3   2      165.37      164.56      8.82 o
   8   3   2     2174.46     2211.24     30.55 o
   9   3   2      451.60      435.14     13.71 o
  10   3   2      794.25      785.26     38.08 o
  11   3   2      430.96      408.81     17.13 o
 -12   4   2      289.96      264.59     15.59 o
 -11   4   2      124.24      104.57     10.17 o
 -10   4   2     1097.32     1146.54     18.57 o
  -9   4   2       12.91        7.44      5.37 o
  -8   4   2      617.73      590.90     10.10 o
  -7   4   2      441.44      399.32     10.73 o
  -6   4   2     1743.22     1703.68     16.44 o
  -5   4   2       17.45       23.83      3.19 o
  -4   4   2     8617.40     8028.00     48.77 o
  -3   4   2       97.88       76.58      3.36 o
  -2   4   2      220.06      284.67      5.46 o
  -1   4   2     1195.61     1163.14     12.71 o
   0   4   2     8876.34     8699.12     48.00 o
   1   4   2      232.43      271.47      5.19 o
   2   4   2     4080.87     4227.80     27.42 o
   3   4   2     1009.84     1031.04      9.61 o
   4   4   2      515.59      492.26      7.31 o
   5   4   2      118.05      134.34      5.34 o
   6   4   2     1677.13     1738.15     17.01 o
   7   4   2        0.05        0.00      2.99 o
   8   4   2       32.96       21.92      4.21 o
   9   4   2        0.30        0.00      4.14 o
  10   4   2       37.86       40.97      5.48 o
  11   4   2       99.46       71.00      8.10 o
 -12   5   2       39.61       49.67     10.91 o
 -11   5   2       51.43       31.49      7.34 o
 -10   5   2      446.13      449.36     14.43 o
  -9   5   2      269.88      286.80      9.51 o
  -8   5   2      755.29      768.37     12.88 o
  -7   5   2        1.79        3.39      3.75 o
  -6   5   2      720.34      704.66     11.86 o
  -5   5   2     4426.01     4489.02     31.82 o
  -4   5   2     1088.86      978.36     11.46 o
  -3   5   2      895.22      818.71      9.84 o
  -2   5   2     6936.47     6869.07     42.82 o
  -1   5   2       10.59       14.40      2.51 o
   0   5   2      355.98      347.82      6.51 o
   1   5   2      134.38      121.77      4.52 o
   2   5   2       39.45       31.21      2.90 o
   3   5   2      481.26      467.48      6.83 o
   4   5   2     2325.21     2400.07     18.19 o
   5   5   2     1602.90     1686.38     14.71 o
   6   5   2       57.60       68.39      4.35 o
   7   5   2      431.25      420.19      9.04 o
   8   5   2      750.41      785.13     11.89 o
   9   5   2       22.91       17.61      5.51 o
  10   5   2      759.23      777.63     30.51 o
  11   5   2        0.33        0.00      6.85 o
 -11   6   2      101.22       98.32      9.95 o
 -10   6   2       29.42       29.95      7.55 o
  -9   6   2     2003.50     2121.83     25.87 o
  -8   6   2      834.46      858.39     15.86 o
  -7   6   2      293.65      313.39     12.53 o
  -6   6   2       47.92       37.03      4.71 o
  -5   6   2      216.31      210.38      7.15 o
  -4   6   2       19.26       19.73      3.53 o
  -3   6   2        6.78        4.84      3.11 o
  -2   6   2       32.72       38.52      3.60 o
  -1   6   2      916.10      914.27     11.53 o
   0   6   2      651.69      660.92      9.20 o
   1   6   2     1158.46     1107.90     14.01 o
   2   6   2      899.26      901.36     11.46 o
   3   6   2     2036.21     1997.82     17.03 o
   4   6   2      141.32      129.91      5.10 o
   5   6   2     1256.23     1183.97     13.36 o
   6   6   2      571.99      571.17     13.49 o
   7   6   2       12.55        3.34      5.20 o
   8   6   2      248.84      236.27     13.56 o
   9   6   2      901.84      937.09     24.08 o
  10   6   2       34.13       21.89      8.00 o
 -11   7   2      164.72      171.68     15.34 o
 -10   7   2      110.87      105.03     10.82 o
  -9   7   2      168.40      188.71     10.82 o
  -8   7   2      413.34      443.60     16.31 o
  -7   7   2      231.68      228.39     10.12 o
  -6   7   2        0.86        0.00      4.53 o
  -5   7   2     2137.16     2246.27     22.11 o
  -4   7   2      129.80      126.51      6.53 o
  -3   7   2      919.69      913.82     13.63 o
  -2   7   2        5.68        7.23      3.64 o
  -1   7   2       22.58       20.91      3.94 o
   0   7   2      522.20      533.16     10.51 o
   1   7   2     2385.89     2386.87     22.16 o
   2   7   2      879.63      843.77     14.99 o
   3   7   2      760.19      699.35     10.42 o
   4   7   2        1.03        2.77      3.34 o
   5   7   2      741.65      740.18     12.04 o
   6   7   2      126.60      104.60      6.57 o
   7   7   2      646.09      646.03     22.67 o
   8   7   2      872.56      870.42     18.31 o
   9   7   2      307.72      283.30     12.45 o
  10   7   2      334.91      338.94     14.87 o
 -10   8   2      704.98      746.27     19.79 o
  -9   8   2       80.56       73.01      9.32 o
  -8   8   2      148.20      122.47      9.70 o
  -7   8   2      103.16      107.94      8.45 o
  -6   8   2      701.40      694.67     15.42 o
  -5   8   2        0.02        0.00      4.71 o
  -4   8   2     1565.28     1542.32     19.07 o
  -3   8   2      600.17      643.17     13.63 o
  -2   8   2       86.41       83.33      5.88 o
  -1   8   2     3124.38     3189.17     26.90 o
   0   8   2     1937.38     1966.51     22.06 o
   1   8   2      302.61      321.71      9.18 o
   2   8   2      153.35      142.38      9.32 o
   3   8   2     1234.32     1282.89     17.02 o
   4   8   2      308.60      351.39     12.62 o
   5   8   2      239.83      226.57      9.58 o
   6   8   2      313.92      346.23     11.73 o
   7   8   2       27.71       24.29      6.36 o
   8   8   2        3.19        0.00      6.77 o
   9   8   2       16.47        8.93      7.74 o
  -9   9   2      142.74      136.78     12.67 o
  -8   9   2      550.87      586.25     19.85 o
  -7   9   2       16.24        8.35      8.06 o
  -6   9   2      528.52      558.24     15.97 o
  -5   9   2      479.21      497.03     15.37 o
  -4   9   2      319.35      301.81     11.32 o
  -3   9   2      607.64      617.42     16.70 o
  -2   9   2     2482.78     2511.10     27.96 o
  -1   9   2      117.26       99.98      7.26 o
   0   9   2       31.61       29.60      5.85 o
   1   9   2      164.55      133.34      7.96 o
   2   9   2      172.22      200.75      9.82 o
   3   9   2      943.58      921.74     22.76 o
   4   9   2      257.76      253.08     11.32 o
   5   9   2        9.90        5.08      6.59 o
   6   9   2       88.23       62.21      8.83 o
   7   9   2       12.28       10.45      7.52 o
   8   9   2      220.54      213.31     14.95 o
  -8  10   2      174.20      178.19     15.48 o
  -7  10   2      374.78      421.05     23.97 o
  -6  10   2       49.30       43.48      9.58 o
  -5  10   2        9.08        0.00      7.24 o
  -4  10   2        8.28        3.98      6.58 o
  -3  10   2       24.39       22.76      8.06 o
  -2  10   2       51.11       40.22      7.60 o
  -1  10   2       76.84       82.07      8.38 o
   0  10   2        6.48        6.16      6.28 o
   1  10   2      136.53      140.80      9.47 o
   2  10   2      477.16      498.34     15.57 o
   3  10   2      483.13      470.77     17.29 o
   4  10   2       71.46       77.05      9.16 o
   5  10   2       94.00       82.28     10.43 o
   6  10   2      352.31      344.89     17.78 o
   7  10   2        5.09        4.51      9.29 o
  -7  11   2       94.40       96.32     13.99 o
  -6  11   2       40.03       51.63     11.47 o
  -5  11   2      667.22      703.03     20.94 o
  -4  11   2       44.88       45.49     10.83 o
  -3  11   2       95.34       72.87      9.79 o
  -2  11   2       47.15       35.62      9.31 o
  -1  11   2      123.26       83.84     10.55 o
   0  11   2      156.62      159.55     12.98 o
   1  11   2      238.21      229.74     12.69 o
   2  11   2      123.00      108.61     10.94 o
   3  11   2      194.88      196.80     14.16 o
   4  11   2       58.25       51.49     10.08 o
   5  11   2       95.23       88.28     13.34 o
   6  11   2       38.27       41.16     11.81 o
  -5  12   2        0.16        0.00      8.82 o
  -4  12   2      124.97      116.30     12.63 o
  -3  12   2      557.21      508.15     23.02 o
  -2  12   2       11.93        1.36     10.41 o
  -1  12   2      352.74      371.87     19.32 o
   0  12   2      141.25      117.55     12.12 o
   1  12   2      116.47      101.23     11.68 o
   2  12   2      118.12       95.04     18.57 o
   3  12   2      393.35      403.58     24.82 o
   4  12   2       15.72        5.42      9.72 o
   5  12   2        9.49       15.46     11.70 o
  -3  13   2       47.83       40.56     14.63 o
  -2  13   2      437.95      470.31     26.82 o
  -1  13   2        0.70        0.00      9.40 o
   0  13   2        0.67        0.00      9.79 o
   1  13   2       15.32       20.64     11.65 o
   2  13   2       75.69      108.43     16.29 o
 -13   0   3        0.45        0.00     12.99 o
 -11   0   3      582.64      606.10     45.38 o
  -9   0   3     2716.20     2684.36     33.74 o
  -7   0   3      523.71      504.39     11.37 o
  -5   0   3    10403.01     9923.00     87.88 o
  -3   0   3        7.43        8.61      2.71 o
  -1   0   3      671.41      552.52      8.98 o
   1   0   3     2654.79     2603.95     19.14 o
   3   0   3        5.03        7.81      2.17 o
   5   0   3     1697.65     1689.84     35.96 o
   7   0   3     1499.07     1561.74     38.11 o
   9   0   3     1374.61     1492.96     93.82 o
  11   0   3        0.76       36.58     33.38 o
 -12   1   3        1.71        2.99      8.03 o
 -11   1   3       52.94       42.44     11.04 o
 -10   1   3      983.54     1011.08     20.62 o
  -9   1   3      811.06      766.93     14.76 o
  -8   1   3      840.60      822.96     11.13 o
  -7   1   3      219.30      183.91      5.81 o
  -6   1   3     1313.13     1260.26     14.18 o
  -5   1   3       11.85        0.00      3.50 o
  -4   1   3     5174.18     5060.41     34.26 o
  -3   1   3      521.91      410.22      5.53 o
  -2   1   3     2580.66     2505.99     14.73 o
  -1   1   3      617.37      548.66      5.38 o
   0   1   3     2805.83     2850.73     14.61 o
   1   1   3     2099.11     2349.50     12.81 o
   2   1   3     1125.09     1183.11      8.74 o
   3   1   3       64.11      119.45      3.57 o
   4   1   3     4697.96     5250.37     45.21 o
   5   1   3     6070.48     6576.18     68.88 o
   6   1   3     1377.16     1341.03     37.19 o
   7   1   3       67.03       63.51      7.53 o
   8   1   3      366.35      357.09     18.43 o
   9   1   3     2639.80     2765.63     56.15 o
  10   1   3       59.47       47.77     14.93 o
  11   1   3      570.59      586.37     50.79 o
 -12   2   3      445.25      429.73     19.05 o
 -11   2   3       23.30        8.11      7.34 o
 -10   2   3     1042.36     1022.22     23.91 o
  -9   2   3       23.25       10.34      3.92 o
  -8   2   3      623.37      666.32     11.40 o
  -7   2   3      210.48      193.76      6.46 o
  -6   2   3     1504.59     1506.15     16.23 o
  -5   2   3     1047.13     1067.64     11.08 o
  -4   2   3        3.48        0.00      2.01 o
  -3   2   3        0.23        0.00      1.45 o
  -2   2   3       53.29       66.30      2.70 o
  -1   2   3      443.62      507.23      5.48 o
   0   2   3      530.81      478.06      5.11 o
   1   2   3       19.45       27.98      2.00 o
   2   2   3     6126.50     6417.23     35.94 o
   3   2   3      167.14      195.00      4.64 o
   4   2   3    10752.25    10834.73     66.80 o
   5   2   3       36.17       37.61      3.70 o
   6   2   3     1464.06     1506.26     20.12 o
   7   2   3      154.01      153.20      9.67 o
   8   2   3      595.24      595.83     25.70 o
   9   2   3        9.45        3.99      5.39 o
  10   2   3     3203.39     3299.54     43.83 o
  11   2   3      106.93       95.51      9.60 o
 -12   3   3        1.82        0.00      8.63 o
 -11   3   3        2.58        9.04      6.32 o
 -10   3   3     1555.58     1589.84     23.30 o
  -9   3   3        3.70        2.67      4.17 o
  -8   3   3       40.12       42.23      4.41 o
  -7   3   3       22.40       14.45      3.43 o
  -6   3   3     1123.08     1159.42     13.11 o
  -5   3   3       73.75       75.67      4.03 o
  -4   3   3     1039.71      897.66     10.22 o
  -3   3   3      806.31      790.12      8.46 o
  -2   3   3      469.09      455.64      5.89 o
  -1   3   3        5.18        0.44      1.69 o
   0   3   3     3404.73     3409.38     23.20 o
   1   3   3     2159.40     2154.97     17.21 o
   2   3   3     1069.84     1000.12     10.00 o
   3   3   3     1178.54     1186.44     10.63 o
   4   3   3      647.13      709.57      7.13 o
   5   3   3     3160.25     3139.79     22.80 o
   6   3   3      924.86      923.84     12.74 o
   7   3   3       74.87       67.39      6.40 o
   8   3   3     1184.37     1241.04     20.79 o
   9   3   3     1613.85     1589.77     26.48 o
  10   3   3       26.38       19.93      7.96 o
  11   3   3      599.58      592.93     23.06 o
 -12   4   3       36.01       23.27      9.74 o
 -11   4   3      278.30      251.47     11.86 o
 -10   4   3        0.07        0.00      6.32 o
  -9   4   3     1552.55     1636.72     22.24 o
  -8   4   3      158.86      149.28      6.95 o
  -7   4   3      835.12      850.04     12.38 o
  -6   4   3      410.88      418.69      8.62 o
  -5   4   3     2451.40     2441.43     20.68 o
  -4   4   3      649.28      695.51      9.31 o
  -3   4   3     2337.20     2328.18     18.25 o
  -2   4   3      738.57      718.61      8.77 o
  -1   4   3     7361.69     7740.67     47.94 o
   0   4   3       38.12       21.91      2.27 o
   1   4   3     7432.75     7456.62     44.67 o
   2   4   3       56.32       46.29      3.51 o
   3   4   3      203.10      272.09      6.38 o
   4   4   3      130.64      154.09      4.61 o
   5   4   3     1406.07     1383.71     12.59 o
   6   4   3      261.52      261.23      6.24 o
   7   4   3     2568.98     2637.93     22.39 o
   8   4   3       21.79       22.24      4.30 o
   9   4   3      383.83      359.24      9.38 o
  10   4   3       61.01       51.99      6.14 o
  11   4   3       12.45        0.00      7.84 o
 -12   5   3       19.26       16.03      8.42 o
 -11   5   3       80.99       82.64      9.71 o
 -10   5   3      338.41      324.40     12.04 o
  -9   5   3      269.18      282.77     10.36 o
  -8   5   3      436.08      417.99     11.41 o
  -7   5   3      394.55      423.75     12.40 o
  -6   5   3       56.32       48.36      4.83 o
  -5   5   3      105.42       87.65      4.87 o
  -4   5   3     1655.51     1619.46     15.88 o
  -3   5   3     1109.64     1095.75     11.88 o
  -2   5   3      767.90      681.69      9.69 o
  -1   5   3     4609.21     4657.66     32.55 o
   0   5   3     3008.41     2895.47     21.71 o
   1   5   3        1.43        0.62      2.41 o
   2   5   3       86.67       70.31      3.92 o
   3   5   3     3925.92     3966.13     28.58 o
   4   5   3     3023.07     3134.46     23.68 o
   5   5   3     2574.79     2626.11     21.64 o
   6   5   3      329.04      336.51      8.17 o
   7   5   3      270.70      260.98      8.44 o
   8   5   3       67.33       62.18      5.95 o
   9   5   3      749.97      729.70     16.18 o
  10   5   3       10.58        6.02      6.54 o
 -11   6   3       78.24       72.30     10.13 o
 -10   6   3      153.80      146.72      8.82 o
  -9   6   3      157.18      152.86      8.85 o
  -8   6   3      233.38      232.05     10.00 o
  -7   6   3       30.61       14.42      4.95 o
  -6   6   3      367.67      352.59      9.63 o
  -5   6   3      926.61      967.52     13.48 o
  -4   6   3       21.57       14.72      3.85 o
  -3   6   3       42.84       41.43      4.34 o
  -2   6   3       15.05       12.68      3.47 o
  -1   6   3        0.81        1.16      2.90 o
   0   6   3      236.89      276.61      6.98 o
   1   6   3      618.96      612.97     10.32 o
   2   6   3     1668.28     1655.14     17.47 o
   3   6   3     1099.09     1099.69     14.38 o
   4   6   3     3947.83     3986.30     30.41 o
   5   6   3      190.51      191.31      7.05 o
   6   6   3      827.92      882.49     13.61 o
   7   6   3      216.85      216.75      9.22 o
   8   6   3      158.39      161.56      8.94 o
   9   6   3       50.04       41.96      6.36 o
  10   6   3     1353.65     1448.31     25.90 o
 -11   7   3        0.78        9.44      9.94 o
 -10   7   3      485.78      505.85     15.36 o
  -9   7   3       17.77       19.04      6.99 o
  -8   7   3       10.18        9.35      6.19 o
  -7   7   3        0.25        8.37      5.51 o
  -6   7   3       93.72      104.80      7.01 o
  -5   7   3       96.81       83.59      6.02 o
  -4   7   3      999.00      939.99     14.04 o
  -3   7   3      509.60      562.20     12.03 o
  -2   7   3      236.02      286.48      9.11 o
  -1   7   3       23.65       18.51      4.02 o
   0   7   3     1484.22     1437.21     16.69 o
   1   7   3      568.10      574.68     11.78 o
   2   7   3     2322.59     2351.47     27.38 o
   3   7   3       15.01        6.20      3.98 o
   4   7   3       65.84       66.06      5.25 o
   5   7   3      832.13      881.58     15.89 o
   6   7   3      986.84     1043.75     17.41 o
   7   7   3       53.72       39.62      5.63 o
   8   7   3      707.31      748.45     18.27 o
   9   7   3      934.26      958.99     19.09 o
 -10   8   3       51.16       42.68      9.80 o
  -9   8   3      603.99      647.27     18.65 o
  -8   8   3      144.21      151.94     10.64 o
  -7   8   3       93.02       71.22      7.88 o
  -6   8   3      770.73      765.32     16.04 o
  -5   8   3     1497.52     1468.70     20.30 o
  -4   8   3      558.01      571.42     13.52 o
  -3   8   3      456.35      450.40     11.86 o
  -2   8   3     1379.47     1405.25     18.44 o
  -1   8   3     1348.63     1396.94     15.77 o
   0   8   3      838.50      862.23     13.84 o
   1   8   3      635.10      623.20     14.73 o
   2   8   3      521.49      512.03     14.90 o
   3   8   3        7.87       10.92      4.74 o
   4   8   3      192.08      190.59      8.00 o
   5   8   3      316.36      336.65     12.53 o
   6   8   3        0.64        3.71      5.91 o
   7   8   3      850.12      890.66     19.93 o
   8   8   3       82.65       64.84     10.29 o
   9   8   3      108.35       98.97     11.68 o
  -9   9   3      227.02      251.41     16.11 o
  -8   9   3      212.14      226.18     16.54 o
  -7   9   3      495.64      539.91     18.10 o
  -6   9   3      137.11      133.73      9.91 o
  -5   9   3       10.05       14.46      6.56 o
  -4   9   3       79.99       96.18      8.21 o
  -3   9   3      891.31      912.59     19.12 o
  -2   9   3      593.05      545.71     14.26 o
  -1   9   3      721.91      744.04     15.73 o
   0   9   3       30.01       20.31      5.98 o
   1   9   3       77.95       74.55      7.85 o
   2   9   3       43.13       58.94      7.92 o
   3   9   3     1007.35     1036.53     18.97 o
   4   9   3      754.92      779.02     17.18 o
   5   9   3      364.06      384.81     15.12 o
   6   9   3        0.54        0.00      7.48 o
   7   9   3       44.89       51.08      8.96 o
   8   9   3        9.81        6.43      9.91 o
  -8  10   3      177.72      168.45     22.99 o
  -7  10   3       65.42       59.81     13.85 o
  -6  10   3      192.82      216.89     12.89 o
  -5  10   3      290.57      290.41     14.19 o
  -4  10   3        7.80       10.03      6.71 o
  -3  10   3       18.37       14.62      8.45 o
  -2  10   3       79.25       77.43      8.92 o
  -1  10   3       10.54        0.79      6.18 o
   0  10   3       18.73       10.97      6.57 o
   1  10   3       85.47       86.50      9.85 o
   2  10   3       20.30       16.20      7.44 o
   3  10   3      542.93      533.25     19.88 o
   4  10   3      507.53      514.78     21.21 o
   5  10   3        9.27        5.10      8.56 o
   6  10   3      389.72      396.46     28.34 o
   7  10   3      288.32      320.27     17.67 o
  -7  11   3       87.18       65.56     14.63 o
  -6  11   3      191.13      212.99     20.05 o
  -5  11   3       10.49        0.00      8.18 o
  -4  11   3      146.80      133.28     10.58 o
  -3  11   3      274.44      270.14     14.64 o
  -2  11   3      200.90      209.29     13.41 o
  -1  11   3        0.28        0.00      8.41 o
   0  11   3      132.60      136.91     12.36 o
   1  11   3       23.98       22.15      8.89 o
   2  11   3      944.64      991.70     24.59 o
   3  11   3       13.60        2.25      8.04 o
   4  11   3       21.58       19.73     10.48 o
   5  11   3       71.57       50.35     12.24 o
   6  11   3      225.78      231.09     17.86 o
  -5  12   3       45.98       38.18     13.03 o
  -4  12   3       98.26      109.16     13.86 o
  -3  12   3       35.84       21.33     11.23 o
  -2  12   3      615.63      647.81     27.88 o
  -1  12   3      182.50      135.60     14.39 o
   0  12   3      215.24      210.27     16.90 o
   1  12   3      123.60      121.65     12.34 o
   2  12   3       82.68       84.11     11.91 o
   3  12   3        2.59        3.53     10.58 o
   4  12   3        3.23        1.20     10.97 o
  -2  13   3       24.00        5.65     12.18 o
  -1  13   3      174.38      200.44     18.79 o
   0  13   3       13.67       10.29      9.92 o
   1  13   3       16.94       22.44     11.28 o
 -12   0   4       77.53       65.23     14.43 o
 -10   0   4     1218.12     1246.47     57.22 o
  -8   0   4      361.45      318.71     14.26 o
  -6   0   4     5237.19     5506.84     59.90 o
  -4   0   4     1880.93     1630.80     20.87 o
  -2   0   4      958.03     1113.82     14.54 o
   0   0   4    14074.37    15003.66     93.14 o
   2   0   4     2266.95     2042.63     19.47 o
   4   0   4     4358.31     4921.53     51.62 o
   6   0   4     2423.43     2620.07     51.75 o
   8   0   4     1896.11     1883.11     75.97 o
  10   0   4      876.94     1025.35     86.32 o
 -12   1   4       44.26       25.42      9.20 o
 -11   1   4      201.15      195.06      9.94 o
 -10   1   4       69.59       38.37      6.56 o
  -9   1   4      231.40      221.25      8.47 o
  -8   1   4       20.08       26.52      6.02 o
  -7   1   4       22.01       26.30      4.14 o
  -6   1   4        3.49        0.00      4.11 o
  -5   1   4     3448.39     3296.92     27.82 o
  -4   1   4     3091.88     3448.92     25.67 o
  -3   1   4     1938.49     1873.61     14.43 o
  -2   1   4     1139.34     1055.34     10.11 o
  -1   1   4     6350.57     6135.81     30.41 o
   0   1   4    14993.49    15162.92     71.04 o
   1   1   4    17212.59    18056.50     87.42 o
   2   1   4       14.17       12.91      1.85 o
   3   1   4       40.06       28.35      2.21 o
   4   1   4     4789.12     4902.14     32.15 o
   5   1   4        6.55       11.31      3.40 o
   6   1   4     3339.85     3468.75     36.07 o
   7   1   4      517.07      538.96     13.73 o
   8   1   4       22.62        9.44      9.54 o
   9   1   4     1016.96     1024.09     35.26 o
  10   1   4      856.64      843.54     36.12 o
  11   1   4       29.56       38.44     26.47 o
 -12   2   4       73.40       51.20     10.33 o
 -11   2   4       13.29       10.45      7.00 o
 -10   2   4        1.32        0.00      5.40 o
  -9   2   4      989.48     1013.32     17.23 o
  -8   2   4      142.34      127.21      6.43 o
  -7   2   4      296.24      310.38      9.06 o
  -6   2   4        0.30        0.00      3.32 o
  -5   2   4      151.95      155.51      6.79 o
  -4   2   4      225.02      253.43      7.57 o
  -3   2   4       15.80        3.01      2.07 o
  -2   2   4      106.95       75.11      3.79 o
  -1   2   4     4607.11     4454.08     25.36 o
   0   2   4      102.03      103.65      3.19 o
   1   2   4     1170.26     1289.08      9.75 o
   2   2   4     1057.57      995.21      9.38 o
   3   2   4     8581.09     9128.25     50.20 o
   4   2   4      631.93      656.82      7.41 o
   5   2   4    16775.89    17556.16    106.87 o
   6   2   4      262.69      248.13      9.65 o
   7   2   4     1130.70     1105.18     19.33 o
   8   2   4       14.22       10.65      5.31 o
   9   2   4     1218.74     1165.72     20.29 o
  10   2   4       13.15       14.41      7.13 o
  11   2   4      233.41      204.84     12.07 o
 -12   3   4       10.06        0.00      7.29 o
 -11   3   4      471.47      420.66     15.94 o
 -10   3   4       22.25       38.10      6.54 o
  -9   3   4       57.32       49.28      6.63 o
  -8   3   4      215.06      225.33      9.47 o
  -7   3   4       52.94       47.68      5.78 o
  -6   3   4       46.89       51.83      4.66 o
  -5   3   4     5853.64     5698.83     40.85 o
  -4   3   4       23.67       43.46      3.61 o
  -3   3   4      155.72      126.87      4.01 o
  -2   3   4     2081.40     2069.81     17.45 o
  -1   3   4     2918.87     2837.74     19.06 o
   0   3   4     2358.18     2417.97     17.95 o
   1   3   4     7538.32     7738.27     44.72 o
   2   3   4      326.28      359.61      6.43 o
   3   3   4     1140.58     1142.77     10.70 o
   4   3   4     1797.17     1790.42     14.12 o
   5   3   4        3.49        5.07      2.71 o
   6   3   4     2071.71     2167.11     19.50 o
   7   3   4      698.13      721.24     10.61 o
   8   3   4       96.98       82.80      8.35 o
   9   3   4     1139.76     1192.87     23.53 o
  10   3   4      396.12      352.14     15.61 o
  11   3   4        0.13        1.08      9.04 o
 -12   4   4       40.57       22.62      8.70 o
 -11   4   4       73.66       58.49     13.09 o
 -10   4   4      573.17      560.14     14.37 o
  -9   4   4      120.05      105.58      8.00 o
  -8   4   4     1509.32     1520.83     21.35 o
  -7   4   4      255.48      230.46      8.59 o
  -6   4   4     2012.18     1917.24     19.05 o
  -5   4   4        2.09        2.17      2.92 o
  -4   4   4     2828.38     2611.41     21.56 o
  -3   4   4       26.38        7.25      2.34 o
  -2   4   4      167.61      130.43      4.89 o
  -1   4   4     1168.68     1242.31     13.40 o
   0   4   4     7126.45     7260.32     43.45 o
   1   4   4       30.48       31.31      3.04 o
   2   4   4     4276.97     4346.69     31.31 o
   3   4   4       65.10       69.83      3.61 o
   4   4   4      125.04      122.15      5.50 o
   5   4   4       18.02       12.91      3.16 o
   6   4   4     1525.59     1568.07     21.41 o
   7   4   4       23.91       19.82      4.14 o
   8   4   4      928.21      957.42     15.18 o
   9   4   4       17.53       11.99      4.86 o
  10   4   4     1284.26     1302.04     23.95 o
 -12   5   4      105.58      114.37     12.01 o
 -11   5   4        1.96        1.99      6.45 o
 -10   5   4        0.11        3.01      6.55 o
  -9   5   4      215.91      208.44      9.68 o
  -8   5   4       30.44       28.17      5.74 o
  -7   5   4       40.46       36.91      5.39 o
  -6   5   4     1992.71     2031.47     20.42 o
  -5   5   4     1737.43     1823.17     18.51 o
  -4   5   4      755.47      749.45     10.95 o
  -3   5   4       42.22       33.43      3.35 o
  -2   5   4     2505.71     2430.54     19.84 o
  -1   5   4     4360.31     4467.95     31.02 o
   0   5   4     3585.61     3609.30     27.26 o
   1   5   4     3519.92     3498.21     27.10 o
   2   5   4      319.09      321.20      8.06 o
   3   5   4       83.66       98.99      5.20 o
   4   5   4     3125.28     3156.18     25.34 o
   5   5   4      353.35      376.81     13.68 o
   6   5   4     1394.43     1469.24     19.22 o
   7   5   4       44.14       35.96      5.67 o
   8   5   4       38.34       26.27      6.55 o
   9   5   4      543.39      490.09     18.37 o
  10   5   4      511.47      476.99     16.27 o
 -11   6   4        0.29       10.45      7.80 o
 -10   6   4       67.68       58.50      8.66 o
  -9   6   4      397.74      370.65     17.15 o
  -8   6   4        3.36        0.00      5.41 o
  -7   6   4       79.96       94.97      6.69 o
  -6   6   4        9.45        3.30      4.32 o
  -5   6   4       51.75       46.16      4.99 o
  -4   6   4      166.97      175.42      6.82 o
  -3   6   4      706.11      705.85     11.79 o
  -2   6   4     1072.03     1068.59     14.73 o
  -1   6   4     1174.90     1152.88     14.36 o
   0   6   4      171.40      179.42      6.05 o
   1   6   4       29.58       15.72      3.69 o
   2   6   4      384.34      401.09     10.63 o
   3   6   4     3757.26     3745.39     33.61 o
   4   6   4       62.18       67.42      5.42 o
   5   6   4     4604.38     4727.58     39.57 o
   6   6   4      382.03      394.07      9.60 o
   7   6   4      413.39      416.29     16.69 o
   8   6   4       69.98       60.96      7.60 o
   9   6   4      331.48      318.28     18.70 o
  10   6   4       13.31       15.48      8.72 o
 -11   7   4      140.93      139.68     13.43 o
 -10   7   4       10.24        1.25      8.02 o
  -9   7   4      265.81      295.24     13.22 o
  -8   7   4       86.96       76.17      8.77 o
  -7   7   4        3.66        0.00      6.27 o
  -6   7   4      735.77      734.89     15.26 o
  -5   7   4     1345.27     1397.16     22.10 o
  -4   7   4       40.25       31.12      5.12 o
  -3   7   4      623.52      616.75     12.38 o
  -2   7   4      348.72      374.44     10.13 o
  -1   7   4      162.70      174.25      8.46 o
   0   7   4     1183.41     1144.46     14.75 o
   1   7   4     3820.59     3872.93     37.54 o
   2   7   4      232.26      229.93      9.47 o
   3   7   4      262.36      246.98      9.37 o
   4   7   4     1135.06     1081.75     15.42 o
   5   7   4       14.78       10.60      4.96 o
   6   7   4     1254.58     1339.60     20.90 o
   7   7   4      706.32      746.50     19.79 o
   8   7   4       97.71       85.83      9.42 o
   9   7   4      675.53      659.79     20.61 o
 -10   8   4      188.82      213.84     15.88 o
  -9   8   4       30.43       36.98      8.97 o
  -8   8   4       82.44       74.97      8.94 o
  -7   8   4      425.96      466.35     15.79 o
  -6   8   4      663.08      669.08     19.44 o
  -5   8   4      451.82      442.06     14.75 o
  -4   8   4      520.24      528.02     16.86 o
  -3   8   4      212.10      242.15     10.32 o
  -2   8   4       23.65        8.81      5.39 o
  -1   8   4     1996.27     1994.90     24.44 o
   0   8   4     1829.33     1875.38     26.94 o
   1   8   4      284.46      304.87     10.22 o
   2   8   4     1978.46     2019.73     26.25 o
   3   8   4       41.15       32.83      5.91 o
   4   8   4      168.76      167.84      9.87 o
   5   8   4       12.28        6.11      6.14 o
   6   8   4      415.80      419.91     14.62 o
   7   8   4       10.92        5.83      6.41 o
   8   8   4      523.79      547.19     20.77 o
  -9   9   4       29.02       12.92     11.22 o
  -8   9   4      247.07      249.11     16.09 o
  -7   9   4       62.46       45.68      9.85 o
  -6   9   4      500.57      546.98     18.39 o
  -5   9   4      140.81      140.24      9.86 o
  -4   9   4      551.02      579.86     16.27 o
  -3   9   4        0.07        0.00      7.74 o
  -2   9   4     1299.77     1393.56     27.47 o
  -1   9   4     1699.60     1642.00     23.91 o
   0   9   4      650.87      651.87     16.12 o
   1   9   4      100.58      100.25      9.78 o
   2   9   4       79.05       87.62      9.27 o
   3   9   4        2.89        4.36      6.23 o
   4   9   4      594.33      615.34     18.76 o
   5   9   4        0.37        0.00      7.46 o
   6   9   4      522.44      514.95     24.34 o
   7   9   4        0.13        0.00      7.58 o
  -8  10   4        5.17        0.00     11.09 o
  -7  10   4       59.09       47.42     13.15 o
  -6  10   4      113.73      102.29     11.96 o
  -5  10   4       20.21       11.44      7.60 o
  -4  10   4       85.06       94.84     10.68 o
  -3  10   4       60.61       50.47      8.79 o
  -2  10   4      116.03      116.30     10.59 o
  -1  10   4      315.80      304.44     16.44 o
   0  10   4       31.99       20.61      8.04 o
   1  10   4      276.99      247.29     14.43 o
   2  10   4      704.22      736.18     24.47 o
   3  10   4      884.94      893.06     30.44 o
   4  10   4      115.31      121.48     11.66 o
   5  10   4      956.89     1023.29     26.79 o
   6  10   4      221.74      206.71     15.15 o
  -7  11   4        4.06       11.93     12.46 o
  -6  11   4      367.66      384.93     22.79 o
  -5  11   4      199.56      209.94     22.33 o
  -4  11   4       74.56       63.88     11.09 o
  -3  11   4      277.57      286.54     19.54 o
  -2  11   4        8.87        9.45      9.02 o
  -1  11   4       11.92       18.72      9.86 o
   0  11   4       31.42       31.49      9.32 o
   1  11   4      572.33      542.73     21.65 o
   2  11   4        5.90        6.54      8.76 o
   3  11   4      766.74      878.56     30.03 o
   4  11   4       75.26       59.14     12.91 o
   5  11   4       30.44       14.07     10.88 o
  -5  12   4       18.09       25.51     13.36 o
  -4  12   4      108.45       81.83     14.22 o
  -3  12   4       95.91      102.08     13.93 o
  -2  12   4        8.54        6.18     11.55 o
  -1  12   4      407.47      405.94     23.49 o
   0  12   4      173.90      186.26     17.56 o
   1  12   4       12.60        3.86     12.36 o
   2  12   4      256.99      250.51     16.30 o
   3  12   4        2.69        0.00      9.03 o
 -11   0   5      101.39      102.94     13.45 o
  -9   0   5      852.66      886.18     24.01 o
  -7   0   5       70.76       54.99      8.44 o
  -5   0   5    10238.64     9734.33     97.68 o
  -3   0   5     5597.38     5362.44     47.70 o
  -1   0   5        8.95        0.00      2.84 o
   1   0   5    14925.22    16527.13    112.31 o
   3   0   5     3232.67     3300.04     29.46 o
   5   0   5      351.31      352.49     11.22 o
   7   0   5       13.91       12.51      4.81 o
   9   0   5     1688.55     1955.91     67.77 o
 -12   1   5        1.09        8.25      8.75 o
 -11   1   5        0.59        0.00      6.31 o
 -10   1   5      724.27      769.48     16.77 o
  -9   1   5      133.69      143.19      8.74 o
  -8   1   5      258.47      291.67     10.75 o
  -7   1   5      230.02      183.15      7.59 o
  -6   1   5     2507.33     2402.09     22.12 o
  -5   1   5      129.33      121.71      6.00 o
  -4   1   5     4299.65     4175.54     29.74 o
  -3   1   5       60.86       16.32      2.96 o
  -2   1   5       35.46       42.27      3.14 o
  -1   1   5    10721.75    11204.63     56.31 o
   0   1   5     1296.45     1225.56      9.89 o
   1   1   5     6826.32     7203.05     38.48 o
   2   1   5     3592.06     3777.87     23.28 o
   3   1   5       39.80       53.80      2.96 o
   4   1   5     2998.76     3072.99     21.02 o
   5   1   5     8113.04     8702.59     62.26 o
   6   1   5       56.94       60.46      4.41 o
   7   1   5       65.40       58.94      4.78 o
   8   1   5       90.21      102.25      6.88 o
   9   1   5       45.22       28.50      6.22 o
  10   1   5      217.60      214.25     12.65 o
 -12   2   5       61.65       45.83      9.18 o
 -11   2   5        1.16        0.00      6.51 o
 -10   2   5     1159.74     1191.56     20.59 o
  -9   2   5        1.28        2.70      5.68 o
  -8   2   5      179.97      203.44      9.54 o
  -7   2   5       22.00       20.22      4.71 o
  -6   2   5     2132.81     2182.88     21.96 o
  -5   2   5      321.04      347.56      8.92 o
  -4   2   5      331.32      310.33      6.75 o
  -3   2   5      293.03      344.18      7.32 o
  -2   2   5     6562.99     6268.00     39.51 o
  -1   2   5     1373.81     1545.66     12.72 o
   0   2   5    14532.79    14806.10     76.25 o
   1   2   5      585.66      639.55      7.12 o
   2   2   5      192.34      177.66      4.58 o
   3   2   5      737.99      849.59      9.25 o
   4   2   5     5607.13     5845.41     34.96 o
   5   2   5        0.66        0.00      2.89 o
   6   2   5     4771.65     5054.03     42.30 o
   7   2   5      215.16      248.21      8.87 o
   8   2   5      191.80      188.47      8.13 o
   9   2   5       22.27       21.38      7.20 o
  10   2   5      386.14      388.89     24.79 o
 -12   3   5        0.56        0.00      8.58 o
 -11   3   5        0.89        0.53      6.74 o
 -10   3   5      922.82      958.36     20.29 o
  -9   3   5       81.31       71.01      7.76 o
  -8   3   5      115.65      109.14      8.04 o
  -7   3   5      594.66      628.01     12.98 o
  -6   3   5     1508.12     1552.00     19.20 o
  -5   3   5       61.12       79.16      5.82 o
  -4   3   5     2909.36     2748.35     22.94 o
  -3   3   5       39.13       33.51      3.62 o
  -2   3   5     1633.13     1583.16     15.41 o
  -1   3   5     6069.47     5958.92     34.97 o
   0   3   5     5576.46     5770.06     36.81 o
   1   3   5     5718.72     5530.95     35.09 o
   2   3   5     2597.32     2503.41     19.74 o
   3   3   5       85.11       99.55      4.28 o
   4   3   5     2879.93     3021.23     21.63 o
   5   3   5     2251.21     2331.27     19.99 o
   6   3   5       28.91       16.04      3.64 o
   7   3   5      117.36      114.45      5.89 o
   8   3   5      386.66      394.66     10.69 o
   9   3   5       40.45       40.86      6.82 o
  10   3   5       96.22      104.68     11.38 o
 -12   4   5      102.20       84.88     11.50 o
 -11   4   5       79.66       97.57      9.06 o
 -10   4   5       12.24       14.51      7.05 o
  -9   4   5     1037.24     1040.79     19.41 o
  -8   4   5       45.08       55.75      7.13 o
  -7   4   5       30.81       26.81      5.49 o
  -6   4   5      386.23      338.97     10.05 o
  -5   4   5     7666.74     7869.15     57.49 o
  -4   4   5      122.04      129.94      5.81 o
  -3   4   5     6907.03     6714.22     46.25 o
  -2   4   5      207.90      184.11      5.96 o
  -1   4   5       42.10       45.16      3.64 o
   0   4   5       11.55        9.85      3.20 o
   1   4   5     3848.76     3890.03     30.27 o
   2   4   5       43.43       36.14      3.54 o
   3   4   5      902.96      844.20     11.73 o
   4   4   5       29.21       28.31      3.54 o
   5   4   5     1323.49     1355.07     15.48 o
   6   4   5       78.01       84.77      5.55 o
   7   4   5       21.58       16.21      5.32 o
   8   4   5        6.04        5.74      5.28 o
   9   4   5      973.36      944.03     22.64 o
  10   4   5        4.33        0.00      7.12 o
 -11   5   5       67.13       65.01     10.18 o
 -10   5   5      445.69      422.42     19.23 o
  -9   5   5      110.12      102.51      8.94 o
  -8   5   5      114.59      115.87      8.65 o
  -7   5   5     1792.81     1927.65     22.58 o
  -6   5   5     1557.75     1550.52     17.99 o
  -5   5   5       66.94       73.68      5.57 o
  -4   5   5     3296.04     3256.05     26.21 o
  -3   5   5      141.95      143.62      5.59 o
  -2   5   5      379.92      375.89      8.85 o
  -1   5   5     6673.39     6657.18     44.50 o
   0   5   5     1461.30     1430.75     16.33 o
   1   5   5     1661.24     1599.69     23.23 o
   2   5   5      534.98      533.10     10.42 o
   3   5   5       55.99       54.49      4.82 o
   4   5   5      430.64      429.93      8.76 o
   5   5   5     2412.10     2480.32     26.15 o
   6   5   5      388.25      355.78     11.15 o
   7   5   5      216.12      213.28     12.33 o
   8   5   5        7.05        5.03      6.94 o
   9   5   5        2.47        0.00      7.06 o
 -11   6   5       80.66       78.88     11.17 o
 -10   6   5      187.73      172.02     11.75 o
  -9   6   5       22.22       23.17      8.35 o
  -8   6   5      586.03      597.85     20.62 o
  -7   6   5      130.35      138.17      7.72 o
  -6   6   5     1084.19     1065.20     16.40 o
  -5   6   5      419.77      446.23     10.63 o
  -4   6   5       13.25        8.23      3.77 o
  -3   6   5        4.07        7.15      3.60 o
  -2   6   5     2635.89     2589.97     25.29 o
  -1   6   5      656.84      656.30     11.57 o
   0   6   5     5046.88     5074.62     38.18 o
   1   6   5      134.87      121.60      6.61 o
   2   6   5        1.42        3.80      4.30 o
   3   6   5      623.64      637.64     16.34 o
   4   6   5     1495.69     1546.10     22.26 o
   5   6   5      162.07      161.44      9.20 o
   6   6   5     1501.65     1556.29     23.70 o
   7   6   5      139.78      126.76      9.33 o
   8   6   5      124.00      104.33      8.98 o
   9   6   5       79.65       49.05      9.67 o
 -10   7   5      264.52      263.53     15.86 o
  -9   7   5        4.25        9.14      8.89 o
  -8   7   5      201.87      201.67     11.84 o
  -7   7   5      120.41      120.20      8.45 o
  -6   7   5      183.20      175.60      8.37 o
  -5   7   5       99.01       86.51      6.64 o
  -4   7   5     3009.90     3083.59     27.78 o
  -3   7   5       81.08       55.85      5.43 o
  -2   7   5      576.46      612.04     11.90 o
  -1   7   5     1339.84     1328.29     17.18 o
   0   7   5     1087.28     1083.53     15.45 o
   1   7   5     3109.70     3101.30     29.31 o
   2   7   5      975.65     1014.79     17.44 o
   3   7   5        9.26        9.14      5.08 o
   4   7   5     1555.83     1619.22     23.79 o
   5   7   5     1156.88     1177.00     19.00 o
   6   7   5      104.09      108.21      8.13 o
   7   7   5      111.13      118.65     10.25 o
   8   7   5      259.43      249.27     13.36 o
 -10   8   5       82.06       89.85     12.69 o
  -9   8   5      180.90      188.12     15.23 o
  -8   8   5      154.29      148.32     12.48 o
  -7   8   5       41.77       34.30      9.20 o
  -6   8   5      711.60      714.53     18.07 o
  -5   8   5     1418.50     1514.96     21.98 o
  -4   8   5       17.59        8.35      5.48 o
  -3   8   5      976.07     1051.67     19.31 o
  -2   8   5      153.72      157.58      8.72 o
  -1   8   5        1.80        5.58      4.87 o
   0   8   5       87.05       86.82      7.10 o
   1   8   5     1050.37     1076.63     18.01 o
   2   8   5       26.50       19.99      6.26 o
   3   8   5     1119.52     1176.91     20.86 o
   4   8   5       43.90       25.10      6.97 o
   5   8   5      166.83      161.33      9.91 o
   6   8   5       32.44       31.85      7.52 o
   7   8   5       72.56       72.30     10.41 o
   8   8   5       87.82       86.63     11.07 o
  -9   9   5       39.54       36.34     12.50 o
  -8   9   5       13.40        0.45      9.51 o
  -7   9   5      774.22      778.71     23.09 o
  -6   9   5      389.36      412.05     29.01 o
  -5   9   5        7.18        3.37      7.34 o
  -4   9   5      448.22      458.65     14.17 o
  -3   9   5      334.63      388.02     14.74 o
  -2   9   5      322.04      339.27     12.18 o
  -1   9   5     1554.21     1606.09     29.30 o
   0   9   5       75.83       85.52      8.81 o
   1   9   5      361.59      359.84     20.02 o
   2   9   5      785.93      760.61     21.82 o
   3   9   5      148.33      154.88     11.33 o
   4   9   5       25.02       29.49      8.16 o
   5   9   5      744.52      720.84     24.50 o
   6   9   5      196.49      167.37     12.62 o
   7   9   5       67.94       57.43      9.19 o
  -8  10   5       51.42       32.93     12.67 o
  -7  10   5       22.36        3.95     11.92 o
  -6  10   5      114.84      116.06     12.36 o
  -5  10   5       27.93       28.11      8.86 o
  -4  10   5       22.85       17.85      8.28 o
  -3  10   5       47.66       45.84      9.98 o
  -2  10   5      495.94      536.68     19.14 o
  -1  10   5      150.08      157.58     11.83 o
   0  10   5      882.73      874.33     23.96 o
   1  10   5      426.87      410.89     19.33 o
   2  10   5       84.62       65.96     11.65 o
   3  10   5      393.85      443.64     23.18 o
   4  10   5      701.72      715.08     22.76 o
   5  10   5       74.49       88.83     11.91 o
   6  10   5      454.21      452.40     27.35 o
  -6  11   5        4.15        0.00     10.29 o
  -5  11   5        0.47        5.61     10.88 o
  -4  11   5      136.06      170.52     14.33 o
  -3  11   5        3.73        8.38      9.44 o
  -2  11   5      560.52      577.11     28.91 o
  -1  11   5       53.22       44.71     11.26 o
   0  11   5       77.47       71.65     12.12 o
   1  11   5      366.06      344.35     20.51 o
   2  11   5      722.98      753.56     31.66 o
   3  11   5       16.96       21.20     10.18 o
   4  11   5      548.14      542.83     23.22 o
  -4  12   5        8.09       12.26     10.84 o
  -3  12   5      298.90      291.67     20.96 o
  -2  12   5      129.01       98.73     15.33 o
  -1  12   5        0.75        0.00     10.47 o
   0  12   5       48.34       45.52     12.93 o
   1  12   5      221.82      239.41     21.67 o
   2  12   5       13.82       41.31     12.60 o
 -12   0   6        6.22        0.00     10.53 o
 -10   0   6     1979.19     2396.92     44.35 o
  -8   0   6     1789.74     1932.35     37.35 o
  -6   0   6     1203.05     1262.15     27.65 o
  -4   0   6     5183.06     4882.32     49.09 o
  -2   0   6    10248.95    10366.45     84.38 o
   0   0   6        4.74        1.87      3.24 o
   2   0   6       11.53       26.65      3.96 o
   4   0   6     2303.54     2634.87     27.37 o
   6   0   6      171.79      166.14      9.64 o
   8   0   6      116.36       97.18     10.07 o
  10   0   6      415.12      400.76     30.77 o
 -12   1   6       27.86       32.66      8.35 o
 -11   1   6      449.78      426.76     18.65 o
 -10   1   6       17.43        0.00      7.25 o
  -9   1   6     1086.57     1175.32     27.75 o
  -8   1   6      194.78      228.17     10.20 o
  -7   1   6      210.61      223.24      9.02 o
  -6   1   6      957.52      935.97     15.04 o
  -5   1   6     2401.75     2357.87     23.73 o
  -4   1   6     3688.93     3597.74     27.71 o
  -3   1   6     3487.20     3394.18     28.13 o
  -2   1   6       70.35       39.95      3.61 o
  -1   1   6       22.15       21.12      2.62 o
   0   1   6    12143.86    12688.18     65.00 o
   1   1   6      223.96      231.64      5.40 o
   2   1   6      579.12      528.77      7.37 o
   3   1   6      174.64      187.57      5.26 o
   4   1   6      864.02      872.99      9.75 o
   5   1   6      783.03      829.20     11.32 o
   6   1   6      162.57      170.40      6.87 o
   7   1   6      166.02      150.17      8.97 o
   8   1   6        6.89       10.94      4.77 o
   9   1   6      207.55      227.21     10.14 o
  10   1   6      252.26      223.44     13.08 o
 -12   2   6       37.71       38.23      8.67 o
 -11   2   6       37.62       35.49      8.19 o
 -10   2   6       17.12        1.47      7.16 o
  -9   2   6      519.06      498.38     15.26 o
  -8   2   6        5.95        1.15      5.63 o
  -7   2   6     1829.68     1940.47     23.12 o
  -6   2   6      381.31      389.42     11.08 o
  -5   2   6     4746.48     4744.53     38.57 o
  -4   2   6        4.61        0.00      3.34 o
  -3   2   6      495.04      506.91      9.71 o
  -2   2   6        0.31        0.00      2.93 o
  -1   2   6     3911.30     3738.88     24.99 o
   0   2   6       11.39       12.73      2.98 o
   1   2   6     6451.54     6480.20     38.16 o
   2   2   6      180.02      191.35      5.04 o
   3   2   6      199.67      230.14      5.68 o
   4   2   6       22.50       16.16      2.89 o
   5   2   6     3694.21     4027.30     34.83 o
   6   2   6      217.68      211.56      7.79 o
   7   2   6       26.97       25.81      5.19 o
   8   2   6        0.36        0.00      4.85 o
   9   2   6      348.82      361.23     12.29 o
  10   2   6       15.43        6.00      9.11 o
 -12   3   6        1.98        2.95      8.35 o
 -11   3   6      465.31      449.08     18.89 o
 -10   3   6       19.53       20.59      7.58 o
  -9   3   6      710.72      750.77     20.79 o
  -8   3   6       78.22       56.95      7.51 o
  -7   3   6      761.87      754.45     14.98 o
  -6   3   6      725.31      693.13     14.97 o
  -5   3   6     2583.09     2595.26     25.38 o
  -4   3   6     1475.23     1474.79     18.07 o
  -3   3   6     3841.45     3793.70     30.29 o
  -2   3   6      825.44      817.84     11.35 o
  -1   3   6      148.95      143.22      4.95 o
   0   3   6     5214.77     5323.70     37.76 o
   1   3   6      661.98      684.00     11.31 o
   2   3   6     2227.31     2324.47     19.74 o
   3   3   6     2393.20     2456.18     22.02 o
   4   3   6       16.89       16.02      3.31 o
   5   3   6       39.58       42.19      4.23 o
   6   3   6      292.82      296.30     10.54 o
   7   3   6        3.67        3.61      4.85 o
   8   3   6       46.73       40.20      6.73 o
   9   3   6      281.97      275.71     12.31 o
 -12   4   6       10.88       20.58      9.38 o
 -11   4   6       79.10       63.18      9.60 o
 -10   4   6     1253.20     1414.06     28.16 o
  -9   4   6       10.25        0.37      7.00 o
  -8   4   6     1164.60     1196.46     21.63 o
  -7   4   6       52.63       41.32      6.38 o
  -6   4   6     2432.85     2465.41     26.33 o
  -5   4   6      154.60      156.00      7.74 o
  -4   4   6     4323.67     4328.24     34.53 o
  -3   4   6       19.89       16.82      4.39 o
  -2   4   6     3787.51     3942.39     30.63 o
  -1   4   6      725.97      785.66     11.84 o
   0   4   6      250.41      234.86      8.53 o
   1   4   6      115.90      118.29      5.88 o
   2   4   6       28.18       28.31      4.19 o
   3   4   6        0.82        4.29      3.59 o
   4   4   6     1604.24     1608.50     17.60 o
   5   4   6      174.27      167.88      6.02 o
   6   4   6      125.99      121.42     10.33 o
   7   4   6       45.94       40.98      6.82 o
   8   4   6      103.02      117.54      9.53 o
   9   4   6       19.66       14.54      7.57 o
 -11   5   6      213.42      199.34     16.25 o
 -10   5   6        8.48        7.04      8.15 o
  -9   5   6      851.51      949.11     22.48 o
  -8   5   6      743.82      716.00     20.35 o
  -7   5   6       23.40       11.41      5.95 o
  -6   5   6     1134.50     1160.07     17.33 o
  -5   5   6     2507.98     2544.38     26.10 o
  -4   5   6      101.03       95.79      6.13 o
  -3   5   6      822.59      789.75     17.36 o
  -2   5   6      413.38      367.31      9.24 o
  -1   5   6      109.56      105.69      5.81 o
   0   5   6     3545.43     3673.28     31.26 o
   1   5   6       30.93       20.64      4.07 o
   2   5   6     1178.01     1207.82     16.78 o
   3   5   6        7.71        1.62      4.17 o
   4   5   6      203.06      223.44     10.20 o
   5   5   6      247.00      243.97      7.83 o
   6   5   6      258.77      248.95     11.08 o
   7   5   6      490.56      457.54     19.12 o
   8   5   6      188.42      162.65     11.90 o
   9   5   6       96.25       76.62      9.87 o
 -11   6   6        4.82        0.00     10.24 o
 -10   6   6       40.09       44.11     10.43 o
  -9   6   6      140.44      137.90     12.95 o
  -8   6   6        6.63        6.21      8.36 o
  -7   6   6     1166.84     1304.07     23.27 o
  -6   6   6       17.44       19.11      6.03 o
  -5   6   6     3004.70     3070.10     28.89 o
  -4   6   6       62.96       62.39      7.55 o
  -3   6   6       39.53       49.25      5.48 o
  -2   6   6      351.87      381.43     10.31 o
  -1   6   6     1845.15     1835.31     20.61 o
   0   6   6      336.65      332.37      9.87 o
   1   6   6     2932.42     2949.36     31.61 o
   2   6   6      307.72      303.82     10.22 o
   3   6   6       91.98       87.19      6.92 o
   4   6   6      426.41      414.01     14.89 o
   5   6   6     1585.64     1629.39     24.32 o
   6   6   6       64.02       51.17      5.95 o
   7   6   6       54.37       49.14      7.74 o
   8   6   6      188.23      187.45     10.90 o
 -10   7   6       31.72       24.76     11.41 o
  -9   7   6      531.03      561.96     20.91 o
  -8   7   6        9.02        5.98     11.32 o
  -7   7   6       30.96        8.78      7.30 o
  -6   7   6        1.70        0.00      6.27 o
  -5   7   6      383.93      361.19     14.86 o
  -4   7   6     1087.72     1072.49     19.23 o
  -3   7   6     2004.38     2027.18     22.94 o
  -2   7   6        4.01        2.93      4.85 o
  -1   7   6      467.84      453.36     12.55 o
   0   7   6     1027.82     1045.54     16.41 o
   1   7   6      566.72      561.22     13.87 o
   2   7   6      607.37      598.90     15.14 o
   3   7   6     1347.95     1345.73     27.05 o
   4   7   6        4.78        6.50      5.89 o
   5   7   6      226.84      218.79     10.73 o
   6   7   6       23.23       18.21      6.11 o
   7   7   6       57.63       72.50      9.48 o
   8   7   6      136.19      122.95     11.34 o
  -9   8   6        0.11        0.00      9.53 o
  -8   8   6      399.47      433.99     19.12 o
  -7   8   6      214.57      217.89     13.27 o
  -6   8   6      302.07      307.89     14.55 o
  -5   8   6       34.83       24.63      7.84 o
  -4   8   6      858.74      923.53     20.13 o
  -3   8   6      308.97      284.17     11.80 o
  -2   8   6     1284.34     1302.41     20.02 o
  -1   8   6      178.73      184.09     10.54 o
   0   8   6        0.23        0.00      5.65 o
   1   8   6      180.47      160.62     11.22 o
   2   8   6        7.39       19.16      6.84 o
   3   8   6      548.20      536.61     18.39 o
   4   8   6      235.77      234.91     13.93 o
   5   8   6      262.60      255.83     12.52 o
   6   8   6       14.32        9.77      7.09 o
   7   8   6      171.41      178.98     13.93 o
  -8   9   6      358.65      387.20     19.39 o
  -7   9   6       14.32        2.15      8.90 o
  -6   9   6      451.64      446.27     28.38 o
  -5   9   6      162.35      142.82     13.53 o
  -4   9   6       95.86       66.56      8.93 o
  -3   9   6      260.41      250.48     13.74 o
  -2   9   6      362.34      391.05     15.02 o
  -1   9   6       13.87       14.55      7.03 o
   0   9   6     1074.14     1095.41     36.39 o
   1   9   6       19.77       26.06      8.69 o
   2   9   6       24.25       17.04      8.34 o
   3   9   6       18.44       20.33      9.04 o
   4   9   6      312.70      283.61     18.79 o
   5   9   6        9.00        9.67      8.43 o
   6   9   6      127.34      116.30     12.08 o
  -7  10   6      179.64      187.96     15.58 o
  -6  10   6        6.63        0.00      9.84 o
  -5  10   6      551.28      565.70     20.66 o
  -4  10   6       19.32        0.00      9.09 o
  -3  10   6       48.52       36.45      9.80 o
  -2  10   6      306.62      302.29     15.62 o
  -1  10   6      389.14      393.27     18.09 o
   0  10   6       56.55       51.34     10.10 o
   1  10   6      612.08      570.26     24.19 o
   2  10   6      863.22      854.25     33.01 o
   3  10   6       14.18       26.11     10.27 o
   4  10   6      110.79      109.24     20.41 o
   5  10   6      157.84      173.64     14.50 o
  -6  11   6       36.09       49.57     13.37 o
  -5  11   6        1.35        0.00     10.25 o
  -4  11   6      116.12      115.28     13.42 o
  -3  11   6      529.61      571.25     27.18 o
  -2  11   6        4.31        0.00     10.48 o
  -1  11   6      171.03      146.97     16.13 o
   0  11   6      160.79      166.25     16.72 o
   1  11   6      106.60       83.53     13.79 o
   2  11   6       76.01       42.45     12.36 o
   3  11   6      680.75      665.94     27.77 o
  -3  12   6       34.06       32.91     13.40 o
  -2  12   6       78.15       82.11     19.27 o
  -1  12   6       74.89       75.28     14.75 o
   0  12   6        4.92       19.68     14.01 o
 -11   0   7       90.16       79.72     14.81 o
  -9   0   7     2594.32     2854.10     69.48 o
  -7   0   7      807.37      847.60     22.44 o
  -5   0   7      334.49      316.30     13.44 o
  -3   0   7     3587.25     3665.37     43.07 o
  -1   0   7     2684.21     2729.31     29.35 o
   1   0   7       24.60        7.99      4.01 o
   3   0   7       40.39       33.45      5.49 o
   5   0   7       11.21       10.89      4.92 o
   7   0   7       42.62       49.37     10.57 o
   9   0   7     1837.01     1943.67     49.22 o
 -12   1   7        2.34        1.46      9.29 o
 -11   1   7      152.65      167.23     15.88 o
 -10   1   7      994.95     1058.49     23.06 o
  -9   1   7       30.33       12.52      7.75 o
  -8   1   7     1342.50     1347.95     21.44 o
  -7   1   7      126.31      114.03      8.60 o
  -6   1   7       33.62       29.20      5.70 o
  -5   1   7     3553.40     3646.35     31.43 o
  -4   1   7     1648.48     1630.63     17.96 o
  -3   1   7     1518.19     1566.07     18.03 o
  -2   1   7       99.82      112.75      5.30 o
  -1   1   7     1119.52     1183.47     12.32 o
   0   1   7       16.31       20.63      3.02 o
   1   1   7      761.28      713.06      9.52 o
   2   1   7       87.29       74.00      3.97 o
   3   1   7        0.26        0.00      2.94 o
   4   1   7       70.57       76.06      4.30 o
   5   1   7     1060.16     1163.49     12.25 o
   6   1   7        0.22        0.00      4.85 o
   7   1   7        5.71        3.07      5.81 o
   8   1   7      144.58      171.49     10.59 o
   9   1   7       92.16       92.48     10.02 o
 -12   2   7      234.71      228.81     16.62 o
 -11   2   7        0.76        5.14      9.09 o
 -10   2   7       79.02       65.37     10.57 o
  -9   2   7       42.81       33.28      8.05 o
  -8   2   7       50.60       33.52      7.12 o
  -7   2   7        0.05        0.00      5.34 o
  -6   2   7     3963.40     3953.70     35.54 o
  -5   2   7       34.94       19.41      4.65 o
  -4   2   7     3357.90     3288.27     29.55 o
  -3   2   7      297.65      298.54      9.82 o
  -2   2   7        2.36        0.00      3.08 o
  -1   2   7      341.21      356.18      7.37 o
   0   2   7     2894.06     2894.94     21.97 o
   1   2   7      606.27      642.72      9.55 o
   2   2   7      593.41      586.14      9.10 o
   3   2   7       14.27       15.21      3.57 o
   4   2   7     2970.93     3121.90     25.58 o
   5   2   7       16.00       12.11      3.63 o
   6   2   7      249.96      305.14     11.71 o
   7   2   7        5.16        0.00      5.77 o
   8   2   7       38.89       34.60      7.73 o
   9   2   7        3.34        0.00      7.43 o
 -12   3   7       28.37       25.91     10.67 o
 -11   3   7       92.26       89.41     14.00 o
 -10   3   7      802.28      879.02     39.92 o
  -9   3   7       14.66       14.36      8.19 o
  -8   3   7     1118.97     1183.44     22.35 o
  -7   3   7        6.99       10.73      5.78 o
  -6   3   7      302.14      286.41     12.25 o
  -5   3   7      301.78      255.37      9.04 o
  -4   3   7     1572.33     1567.47     18.34 o
  -3   3   7     2230.55     2290.23     26.09 o
  -2   3   7      973.25      970.04     13.38 o
  -1   3   7      211.27      200.01      6.52 o
   0   3   7       11.60        9.12      3.33 o
   1   3   7     1316.70     1353.35     15.39 o
   2   3   7      254.71      224.25      7.43 o
   3   3   7        0.26        2.07      3.43 o
   4   3   7      882.57      896.96     12.76 o
   5   3   7      922.95      954.59     14.74 o
   6   3   7        3.92        7.77      5.01 o
   7   3   7       42.85       49.49      7.82 o
   8   3   7      516.48      557.13     16.70 o
   9   3   7      236.72      216.37     13.10 o
 -11   4   7       91.33       80.57     12.10 o
 -10   4   7        5.90        0.00      9.12 o
  -9   4   7     1715.96     1920.81     38.32 o
  -8   4   7        8.42       10.61      7.68 o
  -7   4   7       21.03       20.85      6.47 o
  -6   4   7      167.26      155.91      8.51 o
  -5   4   7      240.74      251.27      9.32 o
  -4   4   7        1.20        4.16      4.48 o
  -3   4   7      801.83      778.09     14.48 o
  -2   4   7       19.32       18.46      4.38 o
  -1   4   7      500.76      496.25     11.81 o
   0   4   7      187.94      194.08      7.48 o
   1   4   7      121.70      136.40      6.08 o
   2   4   7      233.34      269.90      9.02 o
   3   4   7        9.91       10.56      5.47 o
   4   4   7       10.35        9.63      4.86 o
   5   4   7      136.88      149.35      8.44 o
   6   4   7       41.89       48.75      6.17 o
   7   4   7      201.22      179.45     11.20 o
   8   4   7      100.52      108.40     10.28 o
   9   4   7     1047.16     1058.95     32.31 o
 -11   5   7      437.96      507.05     21.28 o
 -10   5   7      524.60      539.23     20.55 o
  -9   5   7        4.04        5.10      9.48 o
  -8   5   7      691.52      754.95     22.07 o
  -7   5   7      392.68      409.35     20.53 o
  -6   5   7        0.87        0.00      5.87 o
  -5   5   7      555.10      552.39     14.57 o
  -4   5   7      344.15      340.84     11.79 o
  -3   5   7       52.99       38.82      5.37 o
  -2   5   7      148.04      141.85      8.55 o
  -1   5   7     1008.56     1059.07     15.42 o
   0   5   7        1.15        0.47      4.09 o
   1   5   7      307.57      334.46      9.71 o
   2   5   7        1.80        0.00      4.41 o
   3   5   7       47.55       41.51      6.16 o
   4   5   7       19.36       13.64      5.38 o
   5   5   7      725.62      757.77     17.11 o
   6   5   7       12.25       16.31      6.10 o
   7   5   7      481.83      493.22     16.01 o
   8   5   7      189.82      178.59     13.01 o
 -10   6   7       72.16       62.29     14.75 o
  -9   6   7        0.85        0.00      9.22 o
  -8   6   7       13.94        9.05      9.55 o
  -7   6   7       18.09        8.41      7.62 o
  -6   6   7      732.54      788.25     18.23 o
  -5   6   7       37.23       37.00      7.09 o
  -4   6   7     1618.09     1754.41     27.00 o
  -3   6   7      161.81      175.56      8.92 o
  -2   6   7       43.89       41.90      6.34 o
  -1   6   7      363.78      329.33     10.78 o
   0   6   7     1986.75     2042.18     23.35 o
   1   6   7      644.47      632.90     15.01 o
   2   6   7      379.18      373.47     12.19 o
   3   6   7     1420.87     1389.02     22.14 o
   4   6   7     1233.07     1296.70     21.50 o
   5   6   7        1.26        0.00      5.54 o
   6   6   7      387.26      380.21     18.07 o
   7   6   7        5.13        2.40      7.26 o
   8   6   7        3.95        7.15      9.20 o
 -10   7   7      112.70      118.29     18.30 o
  -9   7   7       62.22       53.50     12.35 o
  -8   7   7      474.76      494.24     22.17 o
  -7   7   7        2.09       12.22      8.29 o
  -6   7   7      130.82      105.15      9.74 o
  -5   7   7      241.90      242.83     12.12 o
  -4   7   7     1044.76     1083.32     20.64 o
  -3   7   7     1023.19     1048.16     22.26 o
  -2   7   7       70.12       81.07      7.49 o
  -1   7   7       14.48       10.24      5.89 o
   0   7   7      154.07      139.93     10.94 o
   1   7   7       32.09       20.36      6.35 o
   2   7   7      357.23      385.23     15.53 o
   3   7   7       20.17       20.67      6.91 o
   4   7   7     1409.26     1392.71     24.59 o
   5   7   7       56.05       42.98      8.69 o
   6   7   7       31.93       14.57      6.52 o
   7   7   7       61.23       48.27     10.28 o
  -9   8   7      562.02      641.21     25.23 o
  -8   8   7      121.58       97.26     12.75 o
  -7   8   7       77.46       78.91     10.71 o
  -6   8   7       27.24       18.19      8.14 o
  -5   8   7       90.73       93.42     10.16 o
  -4   8   7      118.09       96.87      9.77 o
  -3   8   7      615.92      667.16     18.37 o
  -2   8   7       47.28       59.53      9.63 o
  -1   8   7      174.08      149.50     13.62 o
   0   8   7       36.89       42.74      8.88 o
   1   8   7        2.05        0.00      7.13 o
   2   8   7      206.02      172.10     11.47 o
   3   8   7        7.78       13.35      7.86 o
   4   8   7        0.97        0.92      7.67 o
   5   8   7       32.97       27.34      8.57 o
   6   8   7      101.31       79.30      9.57 o
  -8   9   7      311.06      319.10     19.65 o
  -7   9   7      441.70      446.83     31.29 o
  -6   9   7       14.27       12.96      9.64 o
  -5   9   7      611.89      623.70     23.58 o
  -4   9   7       46.37       44.70      9.97 o
  -3   9   7        0.15        6.89      8.46 o
  -2   9   7       12.24        8.27      7.66 o
  -1   9   7      530.78      545.59     20.59 o
   0   9   7        1.72        0.00      8.00 o
   1   9   7      195.93      170.84     17.36 o
   2   9   7        1.48        0.00      8.74 o
   3   9   7        0.95        0.00      9.32 o
   4   9   7      155.74      131.32     13.19 o
   5   9   7      165.86      158.08     12.99 o
  -7  10   7       69.58       68.76     13.01 o
  -6  10   7      240.76      231.71     18.37 o
  -5  10   7        4.61       15.39     10.60 o
  -4  10   7      504.74      526.45     21.86 o
  -3  10   7      530.94      529.23     43.55 o
  -2  10   7        1.21        0.00     10.20 o
  -1  10   7      299.25      303.59     35.37 o
   0  10   7      263.82      238.51     16.58 o
   1  10   7      388.06      366.36     26.67 o
   2  10   7       82.69       75.64     11.66 o
   3  10   7      671.51      709.33     27.84 o
   4  10   7      284.27      282.43     19.47 o
  -5  11   7       20.26       19.26     11.60 o
  -4  11   7      212.49      173.10     18.35 o
  -3  11   7       25.27       31.49     12.93 o
  -2  11   7      264.16      268.42     20.13 o
  -1  11   7       15.68        9.42     11.49 o
   0  11   7        1.35        0.00     11.77 o
   1  11   7        0.15        6.95     11.27 o
   2  11   7      125.91      123.15     15.79 o
 -12   0   8      197.84      188.07     32.27 o
 -10   0   8      445.78      431.29     38.25 o
  -8   0   8      308.52      310.37     19.34 o
  -6   0   8        0.32        0.00      6.43 o
  -4   0   8     1176.58     1149.06     23.80 o
  -2   0   8      424.97      402.05     11.53 o
   0   0   8      280.06      222.69     10.13 o
   2   0   8       31.80       43.48      6.22 o
   4   0   8     1036.44     1103.03     21.23 o
   6   0   8      313.96      287.29     17.13 o
   8   0   8     1096.72     1151.62     29.48 o
 -12   1   8       30.97       32.59     12.06 o
 -11   1   8        8.22       11.00     10.05 o
 -10   1   8      196.35      172.55     14.99 o
  -9   1   8      655.66      691.24     34.80 o
  -8   1   8        6.91        5.36      7.72 o
  -7   1   8      497.36      486.20     14.02 o
  -6   1   8      250.01      240.28      9.18 o
  -5   1   8      425.47      409.32     10.79 o
  -4   1   8      770.09      754.32     13.43 o
  -3   1   8        3.33        0.00      3.34 o
  -2   1   8       20.88       10.61      3.38 o
  -1   1   8       28.05       23.00      3.56 o
   0   1   8     2476.14     2460.61     21.74 o
   1   1   8      712.19      704.06     10.97 o
   2   1   8        7.11        5.86      3.51 o
   3   1   8     1079.97     1108.71     14.83 o
   4   1   8      300.14      316.00      9.23 o
   5   1   8      260.93      282.64      8.89 o
   6   1   8     1066.09     1118.69     24.48 o
   7   1   8       88.05       86.79      8.77 o
   8   1   8      203.88      215.09     12.95 o
 -11   2   8      248.73      280.68     17.87 o
 -10   2   8        5.97        0.00      9.93 o
  -9   2   8      373.37      357.29     16.83 o
  -8   2   8       65.17       55.56      9.55 o
  -7   2   8       22.14        5.06      6.04 o
  -6   2   8       28.97       16.23      5.40 o
  -5   2   8     2969.14     3053.06     29.20 o
  -4   2   8     1109.64     1146.36     21.65 o
  -3   2   8       47.90       30.72      5.16 o
  -2   2   8       42.68       33.21      4.45 o
  -1   2   8     2464.40     2447.56     21.29 o
   0   2   8        0.15        0.00      3.18 o
   1   2   8     3195.44     3377.15     28.10 o
   2   2   8       72.75       63.60      4.81 o
   3   2   8      916.35     1004.22     14.71 o
   4   2   8       14.51       11.27      4.52 o
   5   2   8     2554.68     2785.11     26.52 o
   6   2   8        2.61        2.96      6.36 o
   7   2   8      785.75      803.61     21.30 o
   8   2   8       20.58       30.61      8.67 o
 -11   3   8       17.70       24.58     10.97 o
 -10   3   8      102.78       92.30     12.28 o
  -9   3   8      280.66      274.31     18.57 o
  -8   3   8      168.50      178.90     14.87 o
  -7   3   8     1030.41     1079.59     21.69 o
  -6   3   8       42.01       25.80      6.50 o
  -5   3   8      479.24      459.49     13.58 o
  -4   3   8      258.73      244.09      9.54 o
  -3   3   8       29.73       37.32      5.46 o
  -2   3   8      187.39      164.72      6.90 o
  -1   3   8      334.18      357.61     11.00 o
   0   3   8      337.52      340.15      9.06 o
   1   3   8      224.35      213.50      8.43 o
   2   3   8       46.33       48.10      5.26 o
   3   3   8     2332.93     2415.27     27.45 o
   4   3   8     1158.93     1197.25     17.66 o
   5   3   8      174.90      189.42      8.67 o
   6   3   8     1233.91     1193.62     21.42 o
   7   3   8        4.79        4.39      7.44 o
   8   3   8        1.01       10.93      8.19 o
 -11   4   8       68.92       56.12     14.73 o
 -10   4   8      380.46      423.44     23.26 o
  -9   4   8       19.39        5.77     10.04 o
  -8   4   8      213.40      225.43     13.84 o
  -7   4   8      113.43      116.75     10.11 o
  -6   4   8        6.19        0.00      6.20 o
  -5   4   8       64.40       72.69      7.59 o
  -4   4   8      203.78      207.91      9.90 o
  -3   4   8       44.36       16.26      5.96 o
  -2   4   8       43.21       42.39      5.12 o
  -1   4   8        1.22        0.00      3.88 o
   0   4   8      118.86      134.74      9.55 o
   1   4   8       21.71       29.73      5.10 o
   2   4   8       92.66       99.44      7.14 o
   3   4   8      450.18      456.27     13.44 o
   4   4   8      673.61      678.68     15.34 o
   5   4   8       19.81       21.49      5.63 o
   6   4   8       37.30       36.81      7.43 o
   7   4   8      118.85      123.00     11.05 o
   8   4   8     1118.00     1159.03     40.81 o
 -10   5   8      105.92      102.66     15.54 o
  -9   5   8      299.21      307.58     18.69 o
  -8   5   8        0.56        4.57      9.54 o
  -7   5   8       97.58       96.73     10.37 o
  -6   5   8      237.54      261.44     13.13 o
  -5   5   8       28.59       24.63      7.41 o
  -4   5   8      383.38      416.35     16.20 o
  -3   5   8      129.22      138.27      9.05 o
  -2   5   8        2.04        3.90      4.50 o
  -1   5   8      118.06      125.54      7.36 o
   0   5   8     1825.25     1908.38     22.65 o
   1   5   8      140.15      126.30      7.74 o
   2   5   8       54.81       51.71      6.54 o
   3   5   8      606.53      582.03     16.17 o
   4   5   8      719.41      742.24     20.68 o
   5   5   8       69.08       51.14      6.90 o
   6   5   8      977.38     1063.93     24.90 o
   7   5   8       35.64       35.16      8.24 o
 -10   6   8       52.02       53.64     13.54 o
  -9   6   8      281.97      292.94     22.83 o
  -8   6   8       22.97       17.32      9.35 o
  -7   6   8       28.39       12.25      8.47 o
  -6   6   8      259.31      261.87     14.11 o
  -5   6   8     1039.48     1016.86     20.86 o
  -4   6   8      122.66      117.81      8.80 o
  -3   6   8        8.97        0.00      5.76 o
  -2   6   8      779.58      792.93     16.47 o
  -1   6   8      145.64      129.42      8.73 o
   0   6   8        9.53       12.22      5.69 o
   1   6   8     1743.87     1739.09     25.64 o
   2   6   8      429.50      432.46     16.29 o
   3   6   8      129.16      143.02     10.82 o
   4   6   8      332.41      323.86     13.46 o
   5   6   8     1553.89     1591.55     25.64 o
   6   6   8        2.25        2.31      7.38 o
   7   6   8      503.33      496.63     19.56 o
  -9   7   8      162.19      165.68     15.86 o
  -8   7   8       31.67       19.25     10.10 o
  -7   7   8      112.09      107.78     11.45 o
  -6   7   8        9.17       18.30      8.18 o
  -5   7   8        9.84       12.47      7.42 o
  -4   7   8      120.40      131.95     11.85 o
  -3   7   8       75.48       88.81      9.18 o
  -2   7   8       61.11       34.39      7.61 o
  -1   7   8      680.49      666.20     19.36 o
   0   7   8       45.58       35.30      8.24 o
   1   7   8      233.60      212.26     13.47 o
   2   7   8       31.14       17.53      7.82 o
   3   7   8     1007.68     1006.73     31.52 o
   4   7   8      500.47      448.71     16.82 o
   5   7   8      196.06      212.59     12.25 o
   6   7   8       97.78       84.30      8.14 o
  -8   8   8      232.29      241.06     18.00 o
  -7   8   8      169.76      194.36     14.84 o
  -6   8   8        5.05        0.00      8.58 o
  -5   8   8       22.54        4.53      8.88 o
  -4   8   8      316.89      330.33     17.55 o
  -3   8   8       86.36       38.77      9.55 o
  -2   8   8      221.26      231.39     16.30 o
  -1   8   8       46.93       33.16      9.34 o
   0   8   8      177.68      168.75     14.22 o
   1   8   8       53.62       43.52     11.39 o
   2   8   8       24.36        9.22      9.00 o
   3   8   8      308.22      303.47     16.81 o
   4   8   8      190.94      172.09     16.31 o
   5   8   8       21.12       17.83      9.43 o
  -7   9   8        2.17       13.12     11.17 o
  -6   9   8      261.06      297.97     18.20 o
  -5   9   8        1.37        3.35      9.68 o
  -4   9   8      273.14      294.08     17.83 o
  -3   9   8        8.88       11.44     11.40 o
  -2   9   8       57.60       35.99     11.98 o
  -1   9   8      232.94      230.88     17.30 o
   0   9   8      864.95      873.05     43.51 o
   1   9   8        5.62        0.22      9.96 o
   2   9   8       99.52       99.44     16.21 o
   3   9   8       17.39       26.58     10.78 o
   4   9   8       55.59       47.27     11.93 o
  -6  10   8      144.88       99.10     14.82 o
  -5  10   8      166.49      157.61     15.22 o
  -4  10   8      180.46      180.43     28.36 o
  -3  10   8        2.46        3.43     12.68 o
  -2  10   8      587.50      642.41     28.37 o
  -1  10   8      147.67      139.81     16.67 o
   0  10   8       77.10       53.87     12.97 o
   1  10   8      123.91      102.36     14.89 o
   2  10   8      328.09      370.56     21.74 o
  -2  11   8        0.58        6.54     12.00 o
  -1  11   8      116.01      103.04     15.74 o
 -11   0   9        0.58       14.27     16.06 o
  -9   0   9      409.50      410.57     31.03 o
  -7   0   9       32.84       24.49     11.10 o
  -5   0   9     1913.09     1984.76     33.12 o
  -3   0   9      318.32      336.38     17.93 o
  -1   0   9      237.40      237.90     10.21 o
   1   0   9       42.25       22.71      6.49 o
   3   0   9      723.89      728.75     19.07 o
   5   0   9     4284.98     4381.61     55.53 o
   7   0   9       36.44       12.74     10.94 o
 -11   1   9       21.77        9.76     11.22 o
 -10   1   9       70.93       60.27     12.31 o
  -9   1   9       59.34       66.53     12.05 o
  -8   1   9      174.23      175.95     14.67 o
  -7   1   9       18.11        8.93      7.29 o
  -6   1   9       14.94        2.35      6.94 o
  -5   1   9      946.95     1022.66     19.02 o
  -4   1   9      817.67      844.20     15.91 o
  -3   1   9       63.17       51.53      4.97 o
  -2   1   9      382.21      359.57      8.30 o
  -1   1   9     2091.40     2110.13     19.48 o
   0   1   9       22.27       27.14      4.71 o
   1   1   9      762.50      822.84     13.19 o
   2   1   9     1383.48     1493.65     19.22 o
   3   1   9      219.42      200.50      8.18 o
   4   1   9     1646.82     1724.68     20.90 o
   5   1   9      537.25      542.17     13.25 o
   6   1   9      767.53      778.20     19.88 o
   7   1   9      681.90      705.51     19.78 o
 -11   2   9        6.58        9.59     11.79 o
 -10   2   9      189.75      174.88     15.77 o
  -9   2   9        5.85        0.00      9.91 o
  -8   2   9      226.07      211.85     14.33 o
  -7   2   9       15.39       16.96      8.08 o
  -6   2   9     1216.56     1306.28     28.89 o
  -5   2   9        3.18        0.00      5.85 o
  -4   2   9      178.55      195.32      9.54 o
  -3   2   9      216.58      217.18     11.11 o
  -2   2   9       26.52       29.74      4.92 o
  -1   2   9      111.64      121.99      5.85 o
   0   2   9     8412.26     8725.55     57.58 o
   1   2   9      280.32      267.43      8.49 o
   2   2   9     2842.35     2889.90     29.48 o
   3   2   9        4.82        5.35      4.81 o
   4   2   9      627.70      642.59     15.56 o
   5   2   9      124.51      127.61      8.07 o
   6   2   9     1293.33     1365.36     22.67 o
   7   2   9        6.45        7.45      8.70 o
 -11   3   9        3.28        0.00     11.24 o
 -10   3   9      142.79      151.42     15.75 o
  -9   3   9        1.40        0.00      9.87 o
  -8   3   9      204.08      214.27     14.69 o
  -7   3   9       41.94       40.33      9.00 o
  -6   3   9        9.25        0.26      7.25 o
  -5   3   9      402.82      378.67     19.06 o
  -4   3   9      429.46      387.28     13.46 o
  -3   3   9      303.18      304.87     10.99 o
  -2   3   9      651.18      635.82     15.30 o
  -1   3   9     1699.40     1696.86     19.60 o
   0   3   9       18.50       12.64      4.85 o
   1   3   9      404.93      389.75     11.34 o
   2   3   9      474.71      498.69     14.45 o
   3   3   9        8.89       12.86      5.77 o
   4   3   9     1662.81     1767.10     26.12 o
   5   3   9      318.56      301.42     17.78 o
   6   3   9      853.36      844.28     19.22 o
   7   3   9      241.59      226.55     13.81 o
 -10   4   9        7.33       11.90     11.63 o
  -9   4   9      341.64      350.08     20.29 o
  -8   4   9       16.81       14.82      9.77 o
  -7   4   9        2.56        0.00      7.69 o
  -6   4   9      136.86      152.79     11.69 o
  -5   4   9      419.20      385.18     15.21 o
  -4   4   9      110.92       88.16      8.55 o
  -3   4   9      470.79      496.80     19.80 o
  -2   4   9       75.79       73.25      7.03 o
  -1   4   9      750.59      702.76     14.86 o
   0   4   9        5.02        0.00      4.85 o
   1   4   9      100.51       75.09      8.54 o
   2   4   9        0.70        0.00      5.33 o
   3   4   9      886.05      875.38     20.54 o
   4   4   9      167.07      167.45      9.77 o
   5   4   9     1936.03     2004.30     26.93 o
   6   4   9        0.50        0.00      7.34 o
   7   4   9       29.23       23.18      9.84 o
 -10   5   9       16.88       23.63     13.05 o
  -9   5   9       13.12       15.96     11.90 o
  -8   5   9       34.52       34.99     10.76 o
  -7   5   9       23.18       32.25      9.51 o
  -6   5   9        3.02        0.00      7.68 o
  -5   5   9     1192.31     1235.24     25.77 o
  -4   5   9      117.08       96.91      9.16 o
  -3   5   9      332.93      330.17     14.15 o
  -2   5   9       49.80       44.79      7.06 o
  -1   5   9     1264.74     1179.95     22.05 o
   0   5   9       15.61       11.88      5.67 o
   1   5   9      961.41     1040.07     21.50 o
   2   5   9      435.93      423.44     18.77 o
   3   5   9      199.35      168.93     10.68 o
   4   5   9      749.57      743.45     22.08 o
   5   5   9      625.54      664.86     17.36 o
   6   5   9      553.45      577.86     19.85 o
  -9   6   9        6.66        0.00     11.02 o
  -8   6   9       32.50       12.40      9.98 o
  -7   6   9      626.72      695.36     30.37 o
  -6   6   9      153.08      145.15     12.07 o
  -5   6   9       91.38       98.65     10.21 o
  -4   6   9      311.38      318.90     14.78 o
  -3   6   9      177.55      158.73     11.46 o
  -2   6   9        0.17        0.00      7.01 o
  -1   6   9     1141.22     1126.48     35.83 o
   0   6   9     3366.82     3392.83     46.93 o
   1   6   9       82.49       80.35      9.15 o
   2   6   9     1008.93      968.58     23.65 o
   3   6   9      158.65      157.25     14.12 o
   4   6   9      143.61      126.71     10.75 o
   5   6   9        5.25        5.76      7.23 o
   6   6   9      515.66      500.99     21.32 o
  -9   7   9       34.96       53.92     14.36 o
  -8   7   9      270.92      316.44     20.16 o
  -7   7   9        2.11        3.46      9.21 o
  -6   7   9       51.15       41.04      9.92 o
  -5   7   9       22.01        6.26      8.29 o
  -4   7   9      313.52      304.24     16.64 o
  -3   7   9        3.08        0.00      7.74 o
  -2   7   9      234.48      248.33     16.93 o
  -1   7   9      960.97      954.58     24.89 o
   0   7   9      314.28      297.22     21.58 o
   1   7   9      118.48      129.09     19.09 o
   2   7   9      440.24      446.86     20.06 o
   3   7   9       39.13       46.23     12.97 o
   4   7   9      664.81      663.34     22.12 o
   5   7   9      117.94      115.83     11.72 o
  -8   8   9       27.71       14.29     11.45 o
  -7   8   9        8.92        0.00     10.61 o
  -6   8   9      125.80      160.19     20.48 o
  -5   8   9      206.12      185.50     16.48 o
  -4   8   9        6.94        0.00      9.48 o
  -3   8   9      390.28      401.76     20.67 o
  -2   8   9      150.14      128.21     13.44 o
  -1   8   9      146.46      119.48     12.53 o
   0   8   9       57.74       52.30     11.86 o
   1   8   9       28.97       25.21      9.83 o
   2   8   9        1.71        0.00      9.34 o
   3   8   9      653.32      624.39     25.17 o
   4   8   9       56.41       50.36     11.30 o
  -6   9   9       80.11       66.99     14.44 o
  -5   9   9      362.36      420.61     29.64 o
  -4   9   9       69.25       55.96     13.50 o
  -3   9   9       24.93        2.84     11.83 o
  -2   9   9      104.53      114.16     15.31 o
  -1   9   9      270.96      265.34     19.15 o
   0   9   9       16.00       10.45     11.18 o
   1   9   9      388.41      356.59     21.30 o
   2   9   9       25.10       16.39     11.54 o
   3   9   9      231.65      197.27     17.03 o
  -4  10   9        6.29        1.35     12.73 o
  -3  10   9      120.38      112.34     16.20 o
  -2  10   9       99.24       73.59     15.80 o
  -1  10   9      363.44      358.36     26.07 o
   0  10   9      333.11      273.31     20.10 o
 -10   0  10      284.46      272.14     27.17 o
  -8   0  10      429.03      518.22     27.55 o
  -6   0  10        9.76        0.00     11.12 o
  -4   0  10      848.07      827.51     26.94 o
  -2   0  10     1673.88     1703.51     33.71 o
   0   0  10      227.28      239.88     18.43 o
   2   0  10      580.88      535.70     17.36 o
   4   0  10     1886.40     2074.36     32.90 o
   6   0  10      875.65      892.77     30.79 o
 -10   1  10      139.93      163.10     16.36 o
  -9   1  10      363.52      402.30     24.82 o
  -8   1  10        5.23        0.00      8.54 o
  -7   1  10       89.98      112.89     12.37 o
  -6   1  10      608.29      627.13     20.30 o
  -5   1  10       95.26       65.29      8.33 o
  -4   1  10      665.60      722.64     21.10 o
  -3   1  10       75.61       80.63      7.46 o
  -2   1  10       18.15        7.61      4.70 o
  -1   1  10     2259.24     2340.37     25.16 o
   0   1  10     1007.45     1026.83     15.81 o
   1   1  10      449.46      430.66     11.85 o
   2   1  10      622.93      607.39     13.52 o
   3   1  10      420.47      443.60     12.59 o
   4   1  10      218.44      210.62     10.57 o
   5   1  10     1567.13     1691.51     24.56 o
   6   1  10      432.33      390.43     17.55 o
 -10   2  10        8.51        1.77     11.62 o
  -9   2  10      169.28      196.41     18.63 o
  -8   2  10       46.52       45.06     11.14 o
  -7   2  10       13.91       18.61      8.56 o
  -6   2  10       37.12       25.69      8.80 o
  -5   2  10     2463.09     2675.89     40.15 o
  -4   2  10        0.14        0.00      6.20 o
  -3   2  10     1542.70     1586.17     23.31 o
  -2   2  10       59.84       64.17      7.06 o
  -1   2  10     1597.96     1666.58     22.30 o
   0   2  10      106.29      123.11      7.54 o
   1   2  10     4118.62     4355.78     42.47 o
   2   2  10       19.49       19.58      5.91 o
   3   2  10     1266.94     1216.61     21.06 o
   4   2  10      179.96      184.10     12.34 o
   5   2  10       20.30       12.67      6.60 o
   6   2  10       10.74        7.34      7.06 o
 -10   3  10       17.43       30.86     13.21 o
  -9   3  10      250.23      236.17     18.60 o
  -8   3  10       17.10       29.68     10.62 o
  -7   3  10      382.90      399.18     17.79 o
  -6   3  10      759.68      767.15     24.46 o
  -5   3  10      238.04      200.49     12.21 o
  -4   3  10      885.79      948.32     24.27 o
  -3   3  10       50.39       52.63      7.61 o
  -2   3  10        0.55        0.00      6.76 o
  -1   3  10     1775.72     1778.47     26.61 o
   0   3  10     1140.08     1104.21     19.56 o
   1   3  10      186.61      167.35     10.62 o
   2   3  10      496.61      446.95     18.26 o
   3   3  10      383.27      387.26     13.89 o
   4   3  10        0.62        0.00      6.26 o
   5   3  10      798.60      836.20     17.86 o
   6   3  10        2.17        0.28      7.46 o
 -10   4  10      147.00      134.39     16.89 o
  -9   4  10        7.68        0.00     10.95 o
  -8   4  10      248.41      287.19     17.83 o
  -7   4  10       33.90       32.87      9.75 o
  -6   4  10       44.26       32.52     11.26 o
  -5   4  10       13.89        8.55      8.22 o
  -4   4  10      823.14      814.44     20.03 o
  -3   4  10        0.27        0.00      6.95 o
  -2   4  10     2710.88     2748.22     39.92 o
  -1   4  10        6.29        0.00      6.57 o
   0   4  10      488.73      449.80     16.83 o
   1   4  10       72.40       49.54      8.51 o
   2   4  10      128.10       94.36     10.09 o
   3   4  10       51.47       47.54      8.11 o
   4   4  10     1202.63     1200.79     25.39 o
   5   4  10       18.08       22.89      7.45 o
   6   4  10      474.20      464.72     18.99 o
  -9   5  10       85.91       90.93     16.06 o
  -8   5  10       30.56       20.26     11.30 o
  -7   5  10        7.83        7.31      9.35 o
  -6   5  10      799.23      903.66     24.32 o
  -5   5  10       48.49       48.06      9.70 o
  -4   5  10     1113.80     1224.07     24.87 o
  -3   5  10      111.55       95.90     14.41 o
  -2   5  10      130.44      129.43     11.78 o
  -1   5  10      653.21      589.61     23.49 o
   0   5  10     1199.47     1214.18     26.30 o
   1   5  10      492.58      492.04     20.28 o
   2   5  10      996.98      960.85     30.37 o
   3   5  10      218.84      213.83     16.15 o
   4   5  10      114.68       98.71      9.91 o
   5   5  10      545.88      573.03     21.99 o
  -8   6  10       19.74       13.20     11.66 o
  -7   6  10       66.07       72.01     11.95 o
  -6   6  10      315.76      336.71     16.78 o
  -5   6  10     1131.60     1232.00     49.90 o
  -4   6  10        1.94        5.22      9.11 o
  -3   6  10      373.95      394.44     18.00 o
  -2   6  10      476.06      473.17     25.72 o
  -1   6  10      469.87      472.63     21.29 o
   0   6  10       43.00       28.97      9.15 o
   1   6  10     2164.72     2189.63     40.70 o
   2   6  10       12.61        9.02      9.01 o
   3   6  10      313.63      276.77     20.58 o
   4   6  10      210.26      198.61     15.42 o
  -8   7  10        5.71        0.00     11.75 o
  -7   7  10      207.84      209.25     15.91 o
  -6   7  10       93.62       84.06     12.43 o
  -5   7  10        0.14        2.78      9.69 o
  -4   7  10      276.89      280.91     19.30 o
  -3   7  10      461.94      465.97     22.15 o
  -2   7  10       29.08       17.81     10.04 o
  -1   7  10     1091.06     1153.87     28.02 o
   0   7  10      218.18      194.27     14.78 o
   1   7  10       18.09        1.65      9.58 o
   2   7  10      210.02      202.38     16.65 o
   3   7  10       70.30       76.31     12.53 o
   4   7  10       12.21       11.15      9.45 o
  -6   8  10        1.62        0.00     10.66 o
  -5   8  10        4.61        7.02     12.17 o
  -4   8  10       57.14       66.59     13.95 o
  -3   8  10       75.56       92.32     14.91 o
  -2   8  10      714.89      732.04     37.02 o
  -1   8  10        4.45        0.00     10.83 o
   0   8  10      171.28      153.91     14.52 o
   1   8  10        9.33       17.46     10.93 o
   2   8  10       31.23       23.49     11.32 o
  -4   9  10      178.38      165.82     18.16 o
  -3   9  10        1.34        2.63     11.99 o
  -2   9  10       51.80       21.33     12.76 o
  -1   9  10        0.19        0.00     12.55 o
   0   9  10      139.06      136.74     16.96 o
  -9   0  11      714.64      772.67     42.80 o
  -7   0  11      572.38      586.66     30.21 o
  -5   0  11      113.89      109.44     14.60 o
  -3   0  11       22.21       10.60     12.07 o
  -1   0  11     1021.46     1120.83     26.54 o
   1   0  11     1723.17     1732.30     37.95 o
   3   0  11       13.70       10.17      9.09 o
   5   0  11      445.97      455.56     19.36 o
 -10   1  11       72.42       49.20     21.10 o
  -9   1  11      231.69      285.44     20.80 o
  -8   1  11      154.82      155.40     14.03 o
  -7   1  11       22.40        0.00      9.24 o
  -6   1  11      373.84      403.97     20.38 o
  -5   1  11     1061.67     1144.42     24.04 o
  -4   1  11       38.93       19.08      8.31 o
  -3   1  11     1203.47     1233.46     21.72 o
  -2   1  11      208.15      201.77     10.55 o
  -1   1  11       25.88       19.33      7.10 o
   0   1  11     1223.76     1246.54     26.91 o
   1   1  11      118.32      114.77      9.18 o
   2   1  11      424.65      418.93     14.40 o
   3   1  11      254.59      247.32     14.89 o
   4   1  11       93.94       96.11      8.37 o
   5   1  11      112.73       98.98      8.67 o
  -9   2  11        3.16        2.24     15.44 o
  -8   2  11      202.20      191.43     14.41 o
  -7   2  11        5.04       16.51      9.69 o
  -6   2  11      405.85      393.18     17.98 o
  -5   2  11       98.51       82.85     10.40 o
  -4   2  11     1587.26     1816.36     29.11 o
  -3   2  11        3.05        0.00      6.84 o
  -2   2  11     1237.50     1166.94     22.70 o
  -1   2  11       25.96       18.01      7.28 o
   0   2  11      328.59      277.40     16.38 o
   1   2  11       14.25        2.56      7.26 o
   2   2  11      978.75      980.42     24.70 o
   3   2  11        1.67        4.87      6.95 o
   4   2  11      218.29      224.80     12.25 o
   5   2  11      111.13       74.24      9.12 o
  -9   3  11      161.43      179.96     18.27 o
  -8   3  11      171.24      193.41     14.80 o
  -7   3  11        3.56        7.66      9.51 o
  -6   3  11      342.23      322.08     17.04 o
  -5   3  11     1364.78     1421.25     29.07 o
  -4   3  11       57.17       48.19     10.53 o
  -3   3  11      675.06      694.96     21.69 o
  -2   3  11      797.52      799.64     31.23 o
  -1   3  11      361.71      317.06     14.44 o
   0   3  11      478.96      489.71     23.22 o
   1   3  11       11.20       16.06      8.39 o
   2   3  11      204.40      181.15     12.62 o
   3   3  11        2.38        0.00      7.32 o
   4   3  11      165.44      164.31     15.78 o
   5   3  11        1.78        0.88      7.96 o
  -9   4  11      325.56      361.92     34.44 o
  -8   4  11        8.27        0.00     10.33 o
  -7   4  11      393.79      414.72     29.03 o
  -6   4  11       17.99        2.63      9.68 o
  -5   4  11       46.52       42.25     11.31 o
  -4   4  11        3.55        0.00      8.72 o
  -3   4  11      175.99      171.39     13.02 o
  -2   4  11       10.91       14.72      9.02 o
  -1   4  11      896.44      939.46     23.73 o
   0   4  11       24.64       23.75     10.09 o
   1   4  11      756.23      780.62     24.07 o
   2   4  11        5.44        0.00      7.93 o
   3   4  11        2.69        7.46      8.05 o
   4   4  11        2.93        0.00      8.02 o
  -8   5  11      115.16      141.12     15.41 o
  -7   5  11        0.08        0.00     10.71 o
  -6   5  11       38.29       49.15     12.05 o
  -5   5  11      622.39      628.50     27.29 o
  -4   5  11       13.58       17.27     10.19 o
  -3   5  11      812.62      792.37     25.98 o
  -2   5  11       29.99       23.60      9.56 o
  -1   5  11       17.58        6.26      8.81 o
   0   5  11      492.37      442.73     20.18 o
   1   5  11      164.07      131.08     14.63 o
   2   5  11      197.34      178.18     14.48 o
   3   5  11      541.44      481.87     20.27 o
   4   5  11        5.65       18.50      9.39 o
  -7   6  11      177.99      200.19     23.49 o
  -6   6  11      213.21      245.37     21.93 o
  -5   6  11        1.09       26.30     11.13 o
  -4   6  11     1112.79     1127.92     33.41 o
  -3   6  11       63.32       52.14     12.16 o
  -2   6  11      106.46       74.90     14.21 o
  -1   6  11       66.59       53.39     18.23 o
   0   6  11      263.21      244.93     20.04 o
   1   6  11        0.22        0.00      9.75 o
   2   6  11      217.61      206.47     19.97 o
   3   6  11       69.83       55.14     11.88 o
  -6   7  11      193.04      178.36     17.07 o
  -5   7  11      201.12      189.57     17.18 o
  -4   7  11        3.38        1.56     12.09 o
  -3   7  11      465.93      492.97     29.99 o
  -2   7  11      557.37      527.70     37.83 o
  -1   7  11        1.04        1.32     10.91 o
   0   7  11      256.23      218.70     17.61 o
   1   7  11        0.73        2.76     10.61 o
   2   7  11       21.39        8.91     11.76 o
  -4   8  11       23.12       23.23     13.36 o
  -3   8  11        7.82        0.24     14.38 o
  -2   8  11        3.11        6.99     12.26 o
  -1   8  11      213.04      201.56     18.89 o
   0   8  11       46.55       21.94     13.38 o
  -8   0  12      206.38      207.28     22.58 o
  -6   0  12      396.18      383.12     51.87 o
  -4   0  12      394.49      421.23     29.09 o
  -2   0  12       62.69       83.11     16.69 o
   0   0  12      662.69      667.09     37.64 o
   2   0  12        3.91       11.10     11.46 o
   4   0  12      642.87      673.29     30.85 o
  -8   1  12      125.11      132.36     14.33 o
  -7   1  12       36.66       15.86     10.67 o
  -6   1  12       22.81        0.00     11.83 o
  -5   1  12      236.90      234.08     17.73 o
  -4   1  12      755.98      792.88     24.21 o
  -3   1  12      161.81      140.08     12.22 o
  -2   1  12      254.82      265.14     18.83 o
  -1   1  12       82.61       68.84     11.90 o
   0   1  12       13.32       16.96      8.98 o
   1   1  12      222.16      235.86     15.42 o
   2   1  12      123.66      104.97     14.07 o
   3   1  12       11.73        3.25      7.76 o
   4   1  12       15.66        2.27      7.66 o
  -8   2  12        0.81        0.00     11.01 o
  -7   2  12      368.37      394.19     19.14 o
  -6   2  12        4.34        2.58     10.80 o
  -5   2  12      398.22      383.62     21.02 o
  -4   2  12        1.36        0.00      8.89 o
  -3   2  12      511.36      495.88     31.17 o
  -2   2  12        0.95        0.00      7.29 o
  -1   2  12       18.11       11.89      8.55 o
   0   2  12      237.28      185.15     14.97 o
   1   2  12       84.87       64.70     11.23 o
   2   2  12        2.03        0.00      8.59 o
   3   2  12       21.10       20.33      8.98 o
   4   2  12        3.70        7.82      9.25 o
  -8   3  12      201.27      183.92     15.38 o
  -7   3  12      226.79      196.44     20.12 o
  -6   3  12       27.34       27.76     12.48 o
  -5   3  12      159.75      143.77     15.76 o
  -4   3  12      269.81      251.58     17.91 o
  -3   3  12        7.76        0.00      7.92 o
  -2   3  12       13.08        0.89      8.08 o
  -1   3  12      270.34      236.16     14.51 o
   0   3  12       29.59        9.97      9.82 o
   1   3  12      196.09      199.01     15.64 o
   2   3  12       12.71       16.49      9.92 o
   3   3  12       45.16       39.24     10.70 o
  -7   4  12       12.24        3.19     12.18 o
  -6   4  12      337.20      302.63     20.51 o
  -5   4  12       30.21       20.27     11.97 o
  -4   4  12      116.36       84.06     12.83 o
  -3   4  12       90.57       87.12     12.21 o
  -2   4  12        3.86        7.54      8.41 o
  -1   4  12        2.29        0.00      8.60 o
   0   4  12      139.84      138.51     14.34 o
   1   4  12       80.05       64.23     11.40 o
   2   4  12       16.71        0.29      9.48 o
   3   4  12      115.03       95.84     12.87 o
  -7   5  12       35.66       36.39     14.18 o
  -6   5  12       55.89       56.25     14.22 o
  -5   5  12       68.12       81.78     13.73 o
  -4   5  12      137.67      157.56     16.08 o
  -3   5  12       93.76       95.38     16.97 o
  -2   5  12       65.63       64.36     11.31 o
  -1   5  12       18.48       10.17      9.76 o
   0   5  12        7.48        7.38     10.10 o
   1   5  12      124.43      112.34     14.03 o
   2   5  12      133.20      120.70     14.20 o
  -5   6  12      161.42      163.44     19.76 o
  -4   6  12       17.11       13.94     12.81 o
  -3   6  12      201.08      180.51     28.21 o
  -2   6  12       47.93       29.84     10.57 o
  -1   6  12        2.21        7.48     10.18 o
   0   6  12       20.48        2.62     10.69 o
   1   6  12      144.04      127.17     15.30 o
  -3   7  12      102.39      112.56     16.28 o
  -2   7  12       11.19       22.30     14.16 o
  -7   0  13       28.07       21.73     18.99 o
  -5   0  13      151.88      125.80     22.03 o
  -3   0  13        0.59        0.00     12.67 o
  -1   0  13      450.69      511.26     36.71 o
   1   0  13       55.55       22.22     17.77 o
  -7   1  13       29.43        8.20     12.74 o
  -6   1  13       39.03       16.91     12.34 o
  -5   1  13       66.94       67.57     14.30 o
  -4   1  13        0.23        0.00     10.64 o
  -3   1  13      124.03      105.85     12.20 o
  -2   1  13       20.92        4.60      9.16 o
  -1   1  13        2.44        0.00     11.39 o
   0   1  13      212.49      198.33     26.06 o
   1   1  13      645.36      631.21     45.37 o
   2   1  13        2.28       15.97     10.04 o
  -7   2  13        0.36        0.00     12.33 o
  -6   2  13        1.02        0.00     11.85 o
  -5   2  13        4.25        0.00     11.24 o
  -4   2  13      143.53      129.63     15.42 o
  -3   2  13       28.23       37.15     10.95 o
  -2   2  13        1.81        0.00      9.42 o
  -1   2  13       36.14       49.20     13.31 o
   0   2  13      314.97      295.28     24.16 o
   1   2  13        0.12        0.60      9.75 o
   2   2  13      127.23      113.17     15.44 o
  -6   3  13      207.93      173.49     17.32 o
  -5   3  13       51.20       46.16     13.23 o
  -4   3  13        6.92       10.15     11.99 o
  -3   3  13        8.37        0.49      9.47 o
  -2   3  13       69.25       47.05     10.96 o
  -1   3  13       26.70       19.36     10.92 o
   0   3  13      288.75      289.01     19.14 o
   1   3  13       57.77       31.01     11.45 o
  -5   4  13       64.86       41.29     13.51 o
  -4   4  13       21.16       33.19     12.86 o
  -3   4  13       31.31       29.06     11.47 o
  -2   4  13      111.69       88.60     12.97 o
  -1   4  13       85.61       67.14     13.12 o
   0   4  13        7.84        0.00     10.83 o
  -4   5  13       30.22       10.74     13.03 o
  -3   5  13       61.56       57.06     13.06 o
  -2   5  13       23.18       14.57     11.32 o
  -4   0  14       81.65       48.97     20.70 o
  -2   0  14      246.91      249.41     30.82 o
  -4   1  14      226.89      210.70     19.32 o
  -3   1  14       18.65       30.16     12.26 o
  -2   1  14       44.90       47.23     14.08 o
 
